# Supplementary material for: 7′-Amino-1′H-spiro­[cyclo­heptane-1,2′-pyrimido[4,5-d]pyrimidin]-4′(3′H)-one
Source: Acta Crystallogr Sect E Struct Rep Online. 2012 Jul 25;68(Pt 8):o2546. doi: 10.1107/S1600536812031492 (PMC3414991; doi:10.1107/S1600536812031492)
Supplement: Supplementary file 1 [file e-68-o2546-sup1.cif]

##############################################################################
#                                                                            #
# This CIF contains the data in a paper accepted for publication in          #
# Acta Crystallographica Section E. It conforms to the requirements of       #
# Notes for Authors for Acta Crystallographica Section E, and has been       #
# peer reviewed under the auspices of the IUCr Commission on Journals.       #
#                                                                            #
# Full details of the Crystallographic Information File format               #
# are given in the paper "The Crystallographic Information File (CIF):       #
# a New Standard Archive File for Crystallography" by S. R. Hall, F. H.      #
# Allen and I. D. Brown [Acta Cryst. (1991), A47, 655-685].                  #
#                                                                            #
# The current version of the core CIF dictionary is obtainable from          #
# ftp://ftp.iucr.org/pub/cif_core.dic.                                       #
#                                                                            #
# Software is freely available for graphical display of the structure(s)     #
# in this CIF. For information consult the CIF software page                 #
# http://www.iucr.org/resources/cif/software.                                #
#                                                                            #
# This file may be used for bona fide research purposes within the           #
# scientific community so long as proper attribution is given to the journal # 
# article from which it was obtained.                                        #
#                                                                            #
##############################################################################
data_I
_audit_creation_method     SHELXL-97
_chemical_name_systematic
;
7'-Amino-1'<i>H</i>-spiro[cycloheptane-1,2'-pyrimido[4,5-<i>d</i>]pyrimidin]-
4'(3'<i>H</i>)-one
;
_chemical_name_common     ?
_chemical_formula_moiety     'C12 H17 N5 O'
_chemical_formula_sum     'C12 H17 N5 O'
_chemical_formula_iupac     'C12 H17 N5 O'
_chemical_formula_weight     247.31
_chemical_melting_point     ?
_symmetry_cell_setting     monoclinic
_symmetry_space_group_name_H-M     'P 21/n'
loop_
    _symmetry_equiv_pos_as_xyz
    'x, y, z'
    '-x+1/2, y+1/2, -z+1/2'
    '-x, -y, -z'
    'x-1/2, -y-1/2, z-1/2'
_cell_length_a     10.798(3)
_cell_length_b     10.365(3)
_cell_length_c     11.341(3)
_cell_angle_alpha     90.00
_cell_angle_beta     110.287(4)
_cell_angle_gamma     90.00
_cell_volume     1190.5(6)
_cell_formula_units_Z     4
_cell_measurement_reflns_used     4105
_cell_measurement_theta_min     1.965
_cell_measurement_theta_max     30.026
_cell_measurement_temperature     153(2)
_exptl_crystal_description     Block
_exptl_crystal_colour     Colourless
_exptl_crystal_size_max     0.39
_exptl_crystal_size_mid     0.35
_exptl_crystal_size_min     0.26
_exptl_crystal_density_diffrn     1.380
_exptl_crystal_density_meas     ?
_exptl_crystal_density_method     'not measured'
_exptl_crystal_F_000     528
_exptl_absorpt_coefficient_mu     0.094
_exptl_absorpt_correction_type     none
_exptl_absorpt_process_details     ?
_exptl_absorpt_correction_T_min     ?
_exptl_absorpt_correction_T_max     ?
_exptl_special_details
;
;
_diffrn_ambient_temperature     153(2)
_diffrn_radiation_type     MoK\a
_diffrn_radiation_wavelength     0.71073
_diffrn_radiation_source     'Rotating Anode'
_diffrn_radiation_monochromator     graphite
_diffrn_measurement_device_type     'Rigaku AFC10/Saturn724+'
_diffrn_measurement_method     'phi and omega scans'
_diffrn_detector_area_resol_mean     28.5714
_diffrn_reflns_number     9163
_diffrn_reflns_av_R_equivalents     0.0362
_diffrn_reflns_av_sigmaI/netI     0.0370
_diffrn_reflns_theta_min     2.24
_diffrn_reflns_theta_max     30.03
_diffrn_reflns_theta_full     30.03
_diffrn_measured_fraction_theta_max     0.991
_diffrn_measured_fraction_theta_full     0.991
_diffrn_reflns_limit_h_min     -15
_diffrn_reflns_limit_h_max     15
_diffrn_reflns_limit_k_min     -14
_diffrn_reflns_limit_k_max     10
_diffrn_reflns_limit_l_min     -9
_diffrn_reflns_limit_l_max     15
_diffrn_standards_number     0
_diffrn_standards_interval_count     0
_diffrn_standards_interval_time     0
_diffrn_standards_decay_%     0
_refine_special_details
;
Refinement of <i>F</i>^2^ against ALL reflections. The weighted <i>R</i>-factor
<i>wR</i> and goodness of fit <i>S</i> are based on <i>F</i>^2^, conventional
<i>R</i>-factors <i>R</i> are based on <i>F</i>, with <i>F</i> set to zero for
negative <i>F</i>^2^. The threshold expression of <i>F</i>^2^ >
\s(<i>F</i>^2^) is used only for calculating <i>R</i>-factors(gt) <i>etc</i>.
and is not relevant to the choice of reflections for refinement.
<i>R</i>-factors based on <i>F</i>^2^ are statistically about twice as large
as those based on <i>F</i>, and <i>R</i>- factors based on ALL data will be
even larger.
;
_reflns_number_total     3450
_reflns_number_gt     3237
_reflns_threshold_expression     I>2sigma(I)
_refine_ls_structure_factor_coef     Fsqd
_refine_ls_matrix_type     full
_refine_ls_R_factor_all     0.0585
_refine_ls_R_factor_gt     0.0544
_refine_ls_wR_factor_gt     0.1263
_refine_ls_wR_factor_ref     0.1291
_refine_ls_goodness_of_fit_ref     1.000
_refine_ls_restrained_S_all     1.000
_refine_ls_number_reflns     3450
_refine_ls_number_parameters     180
_refine_ls_number_restraints     0
_refine_ls_hydrogen_treatment     mixed
_refine_ls_weighting_scheme     calc
_refine_ls_weighting_details
         'calc w=1/[\s^2^(Fo^2^)+(0.0495P)^2^+0.9600P] where P=(Fo^2^+2Fc^2^)/3'
_atom_sites_solution_hydrogens     geom
_atom_sites_solution_primary     direct
_atom_sites_solution_secondary     difmap
_refine_ls_shift/su_max     0.000
_refine_ls_shift/su_mean     0.000
_refine_diff_density_max     0.349
_refine_diff_density_min     -0.215
_refine_ls_extinction_method     'SHELXL97 (Sheldrick, 2008)'
_refine_ls_extinction_coef     0.0058(19)
loop_
    _atom_type_symbol
    _atom_type_description
    _atom_type_scat_dispersion_real
    _atom_type_scat_dispersion_imag
    _atom_type_scat_source
    'C' 'C' 0.0033 0.0016
                         'International Tables Vol C Tables 4.2.6.8 and 6.1.1.4'
    'H' 'H' 0.0000 0.0000
                         'International Tables Vol C Tables 4.2.6.8 and 6.1.1.4'
    'N' 'N' 0.0061 0.0033
                         'International Tables Vol C Tables 4.2.6.8 and 6.1.1.4'
    'O' 'O' 0.0106 0.0060
                         'International Tables Vol C Tables 4.2.6.8 and 6.1.1.4'
_computing_data_collection     'CrystalClear (Rigaku/MSC, 2009)'
_computing_cell_refinement     'CrystalClear (Rigaku/MSC, 2009)'
_computing_data_reduction     'CrystalClear (Rigaku/MSC, 2009)'
_computing_structure_solution     'SHELXS97 (Sheldrick, 2008)'
_computing_structure_refinement     'SHELXL97 (Sheldrick, 2008)'
_computing_molecular_graphics     'CrystalStructure (Rigaku/MSC, 2009)'
_computing_publication_material     'CrystalStructure (Rigaku/MSC, 2009)'
loop_
    _atom_site_type_symbol
    _atom_site_label
    _atom_site_fract_x
    _atom_site_fract_y
    _atom_site_fract_z
    _atom_site_U_iso_or_equiv
    _atom_site_adp_type
    _atom_site_calc_flag
    _atom_site_refinement_flags
    _atom_site_occupancy
    _atom_site_symmetry_multiplicity
    _atom_site_disorder_assembly
    _atom_site_disorder_group
    O O1 0.50270(10) 0.09029(10) 0.36576(9) 0.0190(2) Uani d . 1 1 . .
    N N1 0.59501(11) 0.15243(11) 0.56975(10) 0.0168(2) Uani d . 1 1 . .
    N N2 0.76803(11) 0.30528(12) 0.63161(10) 0.0180(2) Uani d . 1 1 . .
    N N3 0.83812(11) 0.40875(11) 0.48490(10) 0.0175(2) Uani d . 1 1 . .
    N N4 0.71560(11) 0.38221(12) 0.26293(10) 0.0190(2) Uani d . 1 1 . .
    N N5 0.90263(12) 0.50418(13) 0.33343(12) 0.0217(3) Uani d . 1 1 . .
    C C1 0.55839(13) 0.36082(13) 0.65798(12) 0.0190(3) Uani d . 1 1 . .
    H H1A 0.6087 0.4380 0.6996 0.023 Uiso calc R 1 1 . .
    H H1B 0.5115 0.3832 0.5687 0.023 Uiso calc R 1 1 . .
    C C2 0.45569(14) 0.33082(16) 0.71849(13) 0.0235(3) Uani d . 1 1 . .
    H H2A 0.4361 0.2372 0.7106 0.028 Uiso calc R 1 1 . .
    H H2B 0.3730 0.3774 0.6723 0.028 Uiso calc R 1 1 . .
    C C3 0.50040(16) 0.36863(18) 0.85753(14) 0.0302(4) Uani d . 1 1 . .
    H H3A 0.5270 0.4605 0.8652 0.036 Uiso calc R 1 1 . .
    H H3B 0.4239 0.3608 0.8861 0.036 Uiso calc R 1 1 . .
    C C4 0.61375(15) 0.29004(18) 0.94541(13) 0.0281(3) Uani d . 1 1 . .
    H H4A 0.5803 0.2028 0.9536 0.034 Uiso calc R 1 1 . .
    H H4B 0.6421 0.3307 1.0296 0.034 Uiso calc R 1 1 . .
    C C5 0.73471(14) 0.27534(16) 0.90615(12) 0.0235(3) Uani d . 1 1 . .
    H H5A 0.8085 0.2403 0.9779 0.028 Uiso calc R 1 1 . .
    H H5B 0.7615 0.3617 0.8862 0.028 Uiso calc R 1 1 . .
    C C6 0.71173(14) 0.18714(14) 0.79249(12) 0.0198(3) Uani d . 1 1 . .
    H H6A 0.6495 0.1182 0.7958 0.024 Uiso calc R 1 1 . .
    H H6B 0.7966 0.1452 0.8002 0.024 Uiso calc R 1 1 . .
    C C7 0.65745(12) 0.25199(13) 0.66346(11) 0.0150(2) Uani d . 1 1 . .
    C C8 0.57409(12) 0.16677(13) 0.44658(12) 0.0153(2) Uani d . 1 1 . .
    C C9 0.64680(12) 0.27115(13) 0.41465(12) 0.0158(2) Uani d . 1 1 . .
    C C10 0.75182(12) 0.33111(13) 0.51061(12) 0.0154(2) Uani d . 1 1 . .
    C C11 0.81680(12) 0.42899(13) 0.36179(12) 0.0167(3) Uani d . 1 1 . .
    C C12 0.63510(13) 0.30267(13) 0.29228(12) 0.0177(3) Uani d . 1 1 . .
    H H12 0.5650 0.2648 0.2256 0.021 Uiso calc R 1 1 . .
    H H2N 0.8326(19) 0.3443(19) 0.6896(18) 0.026(5) Uiso d . 1 1 . .
    H H0A 0.9754(19) 0.5290(18) 0.3921(18) 0.023(4) Uiso d . 1 1 . .
    H H0B 0.893(2) 0.514(2) 0.257(2) 0.033(5) Uiso d . 1 1 . .
    H H1N 0.557(2) 0.087(2) 0.593(2) 0.035(5) Uiso d . 1 1 . .
loop_
    _atom_site_aniso_label
    _atom_site_aniso_U_11
    _atom_site_aniso_U_22
    _atom_site_aniso_U_33
    _atom_site_aniso_U_12
    _atom_site_aniso_U_13
    _atom_site_aniso_U_23
    O1 0.0220(5) 0.0204(5) 0.0161(4) -0.0067(4) 0.0087(4) -0.0042(3)
    N1 0.0218(5) 0.0164(5) 0.0142(5) -0.0044(4) 0.0089(4) -0.0008(4)
    N2 0.0165(5) 0.0254(6) 0.0122(5) -0.0068(4) 0.0050(4) -0.0011(4)
    N3 0.0180(5) 0.0208(6) 0.0151(5) -0.0047(4) 0.0075(4) -0.0006(4)
    N4 0.0220(5) 0.0207(6) 0.0147(5) -0.0036(4) 0.0066(4) 0.0003(4)
    N5 0.0217(6) 0.0278(6) 0.0166(5) -0.0085(5) 0.0077(4) 0.0009(5)
    C1 0.0207(6) 0.0194(6) 0.0166(6) 0.0011(5) 0.0062(5) -0.0008(5)
    C2 0.0193(6) 0.0331(8) 0.0189(6) 0.0024(5) 0.0076(5) -0.0015(5)
    C3 0.0295(7) 0.0423(10) 0.0217(7) 0.0034(7) 0.0127(6) -0.0065(6)
    C4 0.0288(7) 0.0405(9) 0.0162(6) -0.0032(6) 0.0091(5) -0.0045(6)
    C5 0.0209(6) 0.0346(8) 0.0129(6) -0.0037(5) 0.0033(5) 0.0000(5)
    C6 0.0217(6) 0.0234(7) 0.0151(6) 0.0022(5) 0.0074(5) 0.0044(5)
    C7 0.0157(5) 0.0180(6) 0.0121(5) -0.0026(4) 0.0057(4) -0.0007(4)
    C8 0.0158(5) 0.0166(6) 0.0151(5) -0.0011(4) 0.0073(4) -0.0017(4)
    C9 0.0173(5) 0.0171(6) 0.0137(5) -0.0029(4) 0.0064(4) -0.0009(4)
    C10 0.0162(5) 0.0171(6) 0.0140(5) -0.0006(4) 0.0065(4) -0.0001(4)
    C11 0.0181(6) 0.0174(6) 0.0163(6) -0.0011(4) 0.0080(5) 0.0004(4)
    C12 0.0190(6) 0.0196(6) 0.0142(5) -0.0026(5) 0.0054(4) -0.0012(4)
_geom_special_details
;
All e.s.d.'s (except the e.s.d. in the dihedral angle between two l.s. planes)
are estimated using the full covariance matrix. The cell e.s.d.'s are taken
into account individually in the estimation of e.s.d.'s in distances, angles
and torsion angles; correlations between e.s.d.'s in cell parameters are only
used when they are defined by crystal symmetry. An approximate (isotropic)
treatment of cell e.s.d.'s is used for estimating e.s.d.'s involving l.s.
planes.
;
loop_
    _geom_bond_atom_site_label_1
    _geom_bond_atom_site_label_2
    _geom_bond_site_symmetry_2
    _geom_bond_distance
    _geom_bond_publ_flag
    O1 C8 . 1.2541(16) ?
    N1 C8 . 1.3437(17) ?
    N1 C7 . 1.4670(16) ?
    N1 H1N . 0.88(2) ?
    N2 C10 . 1.3488(17) ?
    N2 C7 . 1.4698(16) ?
    N2 H2N . 0.87(2) ?
    N3 C10 . 1.3376(16) ?
    N3 C11 . 1.3505(17) ?
    N4 C12 . 1.3215(17) ?
    N4 C11 . 1.3552(17) ?
    N5 C11 . 1.3328(17) ?
    N5 H0A . 0.87(2) ?
    N5 H0B . 0.84(2) ?
    C1 C2 . 1.525(2) ?
    C1 C7 . 1.5408(19) ?
    C1 H1A . 0.9900 ?
    C1 H1B . 0.9900 ?
    C2 C3 . 1.531(2) ?
    C2 H2A . 0.9900 ?
    C2 H2B . 0.9900 ?
    C3 C4 . 1.520(2) ?
    C3 H3A . 0.9900 ?
    C3 H3B . 0.9900 ?
    C4 C5 . 1.527(2) ?
    C4 H4A . 0.9900 ?
    C4 H4B . 0.9900 ?
    C5 C6 . 1.529(2) ?
    C5 H5A . 0.9900 ?
    C5 H5B . 0.9900 ?
    C6 C7 . 1.5304(18) ?
    C6 H6A . 0.9900 ?
    C6 H6B . 0.9900 ?
    C8 C9 . 1.4543(18) ?
    C9 C12 . 1.3883(18) ?
    C9 C10 . 1.4144(17) ?
    C12 H12 . 0.9500 ?
loop_
    _geom_angle_atom_site_label_1
    _geom_angle_atom_site_label_2
    _geom_angle_atom_site_label_3
    _geom_angle_site_symmetry_1
    _geom_angle_site_symmetry_3
    _geom_angle
    _geom_angle_publ_flag
    C8 N1 C7 . . 123.01(11) ?
    C8 N1 H1N . . 118.1(14) ?
    C7 N1 H1N . . 118.0(14) ?
    C10 N2 C7 . . 119.65(10) ?
    C10 N2 H2N . . 117.5(13) ?
    C7 N2 H2N . . 119.5(13) ?
    C10 N3 C11 . . 115.90(11) ?
    C12 N4 C11 . . 115.27(11) ?
    C11 N5 H0A . . 120.4(12) ?
    C11 N5 H0B . . 118.1(14) ?
    H0A N5 H0B . . 120.3(19) ?
    C2 C1 C7 . . 115.82(12) ?
    C2 C1 H1A . . 108.3 ?
    C7 C1 H1A . . 108.3 ?
    C2 C1 H1B . . 108.3 ?
    C7 C1 H1B . . 108.3 ?
    H1A C1 H1B . . 107.4 ?
    C1 C2 C3 . . 113.10(12) ?
    C1 C2 H2A . . 109.0 ?
    C3 C2 H2A . . 109.0 ?
    C1 C2 H2B . . 109.0 ?
    C3 C2 H2B . . 109.0 ?
    H2A C2 H2B . . 107.8 ?
    C4 C3 C2 . . 115.65(13) ?
    C4 C3 H3A . . 108.4 ?
    C2 C3 H3A . . 108.4 ?
    C4 C3 H3B . . 108.4 ?
    C2 C3 H3B . . 108.4 ?
    H3A C3 H3B . . 107.4 ?
    C3 C4 C5 . . 115.99(13) ?
    C3 C4 H4A . . 108.3 ?
    C5 C4 H4A . . 108.3 ?
    C3 C4 H4B . . 108.3 ?
    C5 C4 H4B . . 108.3 ?
    H4A C4 H4B . . 107.4 ?
    C4 C5 C6 . . 113.60(12) ?
    C4 C5 H5A . . 108.8 ?
    C6 C5 H5A . . 108.8 ?
    C4 C5 H5B . . 108.8 ?
    C6 C5 H5B . . 108.8 ?
    H5A C5 H5B . . 107.7 ?
    C5 C6 C7 . . 116.11(12) ?
    C5 C6 H6A . . 108.3 ?
    C7 C6 H6A . . 108.3 ?
    C5 C6 H6B . . 108.3 ?
    C7 C6 H6B . . 108.3 ?
    H6A C6 H6B . . 107.4 ?
    N1 C7 N2 . . 107.14(10) ?
    N1 C7 C6 . . 108.14(11) ?
    N2 C7 C6 . . 109.00(10) ?
    N1 C7 C1 . . 110.33(10) ?
    N2 C7 C1 . . 109.07(11) ?
    C6 C7 C1 . . 112.98(11) ?
    O1 C8 N1 . . 121.95(12) ?
    O1 C8 C9 . . 122.43(12) ?
    N1 C8 C9 . . 115.49(11) ?
    C12 C9 C10 . . 115.88(12) ?
    C12 C9 C8 . . 123.65(11) ?
    C10 C9 C8 . . 119.55(11) ?
    N3 C10 N2 . . 119.12(11) ?
    N3 C10 C9 . . 122.00(12) ?
    N2 C10 C9 . . 118.83(12) ?
    N5 C11 N3 . . 117.18(12) ?
    N5 C11 N4 . . 115.99(12) ?
    N3 C11 N4 . . 126.82(12) ?
    N4 C12 C9 . . 123.97(12) ?
    N4 C12 H12 . . 118.0 ?
    C9 C12 H12 . . 118.0 ?
loop_
    _geom_torsion_atom_site_label_1
    _geom_torsion_atom_site_label_2
    _geom_torsion_atom_site_label_3
    _geom_torsion_atom_site_label_4
    _geom_torsion_site_symmetry_1
    _geom_torsion_site_symmetry_2
    _geom_torsion_site_symmetry_3
    _geom_torsion_site_symmetry_4
    _geom_torsion
    _geom_torsion_publ_flag
    C7 C1 C2 C3 . . . . 90.57(16) ?
    C1 C2 C3 C4 . . . . -67.94(19) ?
    C2 C3 C4 C5 . . . . 50.1(2) ?
    C3 C4 C5 C6 . . . . -71.13(19) ?
    C4 C5 C6 C7 . . . . 88.34(16) ?
    C8 N1 C7 N2 . . . . -41.57(16) ?
    C8 N1 C7 C6 . . . . -158.93(12) ?
    C8 N1 C7 C1 . . . . 77.05(15) ?
    C10 N2 C7 N1 . . . . 42.90(16) ?
    C10 N2 C7 C6 . . . . 159.69(12) ?
    C10 N2 C7 C1 . . . . -76.53(15) ?
    C5 C6 C7 N1 . . . . -158.50(11) ?
    C5 C6 C7 N2 . . . . 85.34(14) ?
    C5 C6 C7 C1 . . . . -36.09(16) ?
    C2 C1 C7 N1 . . . . 76.85(14) ?
    C2 C1 C7 N2 . . . . -165.72(11) ?
    C2 C1 C7 C6 . . . . -44.33(15) ?
    C7 N1 C8 O1 . . . . -168.59(12) ?
    C7 N1 C8 C9 . . . . 15.46(18) ?
    O1 C8 C9 C12 . . . . 5.9(2) ?
    N1 C8 C9 C12 . . . . -178.21(12) ?
    O1 C8 C9 C10 . . . . -162.74(13) ?
    N1 C8 C9 C10 . . . . 13.19(18) ?
    C11 N3 C10 N2 . . . . 179.16(12) ?
    C11 N3 C10 C9 . . . . 1.64(19) ?
    C7 N2 C10 N3 . . . . 162.87(12) ?
    C7 N2 C10 C9 . . . . -19.52(19) ?
    C12 C9 C10 N3 . . . . -2.94(19) ?
    C8 C9 C10 N3 . . . . 166.53(12) ?
    C12 C9 C10 N2 . . . . 179.53(12) ?
    C8 C9 C10 N2 . . . . -11.01(19) ?
    C10 N3 C11 N5 . . . . -178.86(12) ?
    C10 N3 C11 N4 . . . . 2.2(2) ?
    C12 N4 C11 N5 . . . . 176.75(13) ?
    C12 N4 C11 N3 . . . . -4.3(2) ?
    C11 N4 C12 C9 . . . . 2.6(2) ?
    C10 C9 C12 N4 . . . . 0.7(2) ?
    C8 C9 C12 N4 . . . . -168.33(13) ?
loop_
    _geom_hbond_atom_site_label_D
    _geom_hbond_atom_site_label_H
    _geom_hbond_atom_site_label_A
    _geom_hbond_site_symmetry_A
    _geom_hbond_distance_DH
    _geom_hbond_distance_HA
    _geom_hbond_distance_DA
    _geom_hbond_angle_DHA
    N1 H1N O1 3_656 0.88(2) 2.05(2) 2.9176(16) 167(2)
    N2 H2N O1 4_666 0.87(2) 2.30(2) 3.1587(16) 168.3(17)
    N5 H0B O1 2_655 0.84(2) 2.22(2) 2.9234(17) 141.4(19)
    N5 H0A N3 3_766 0.87(2) 2.11(2) 2.9826(18) 172.5(17)
data_global
_journal_date_recd_electronic     2012-06-26
_journal_date_accepted     2012-07-10
_journal_name_full     'Acta Crystallographica, Section E'
_journal_year     2012
_journal_volume     68
_journal_issue      8
_journal_page_first     o2546
_journal_page_last     o2546
_journal_paper_category     QO
_journal_paper_doi     10.1107/S1600536812031492
_journal_coeditor_code     CV5317
_publ_contact_author_name     'Professor Jiarong Li'
_publ_contact_author_address
;School of Chemical Engineering and Environment,
Beijing Institute of Technology,
Beijing 100081,
People's Republic of China
;
_publ_contact_author_email     jrli@bit.edu.cn
_publ_contact_author_fax     '86(10)68918012'
_publ_contact_author_phone     '86(10)68918012'
_publ_section_title
;\
7'-Amino-1'<i>H</i>-spiro[cycloheptane-1,2'-pyrimido[4,5-<i>d</i>]pyrimidin]-\
4'(3'<i>H</i>)-one
;
loop_
    _publ_author_name
    _publ_author_footnote
    _publ_author_address
    'Chen, Shu' .
;
School of Chemical Engineering and Environment,
Beijing Institute of Technology,
Beijing 100081,
People's Republic of China
;
    'Shi, Daxin' .
;
School of Chemical Engineering and Environment,
Beijing Institute of Technology,
Beijing 100081,
People's Republic of China
;
    'Liu, Mingxing' .
;
School of Chemical Engineering and Environment,
Beijing Institute of Technology,
Beijing 100081,
People's Republic of China
;
    'Li, Jiarong' .
;
School of Chemical Engineering and Environment,
Beijing Institute of Technology,
Beijing 100081,
People's Republic of China
;
