# Supplementary material for: 7′-Amino-1′H-spiro­[cyclo­heptane-1,2′-pyrimido[4,5-d]pyrimidin]-4′(3′H)-one
Source: Acta Crystallogr Sect E Struct Rep Online. 2012 Jul 25;68(Pt 8):o2546. doi: 10.1107/S1600536812031492 (PMC3414991; doi:10.1107/S1600536812031492)
Supplement: Supplementary file 2 [file e-68-o2546-Isup2.hkl]

# 
# h,k,l, Fc-squared, Fo-squared, sigma(Fo-squared) and status flag 
# 
data_I
_shelx_title ' BO1756 in P2(1)/n' 
_shelx_refln_list_code          4 
_shelx_F_calc_maximum      135.89 
_exptl_crystal_F_000       528.00 
_reflns_d_resolution_high  0.7101 
 
loop_ 
 _symmetry_equiv_pos_as_xyz 
 'x, y, z' 
 '-x+1/2, y+1/2, -z+1/2' 
 '-x, -y, -z' 
 'x-1/2, -y-1/2, z-1/2' 
 
_cell_length_a    10.7976 
_cell_length_b    10.3645 
_cell_length_c    11.3414 
_cell_angle_alpha  90.000 
_cell_angle_beta  110.287 
_cell_angle_gamma  90.000 
 
_shelx_F_squared_multiplier     1.000 
 
loop_ 
 _refln_index_h 
 _refln_index_k 
 _refln_index_l 
 _refln_F_squared_calc 
 _refln_F_squared_meas 
 _refln_F_squared_sigma 
 _refln_observed_status 
   2   0   0      471.23      496.79      4.14 o 
   4   0   0      107.02       90.08      2.21 o 
   6   0   0       77.76       82.36      2.11 o 
   8   0   0      309.63      324.65     19.21 o 
  10   0   0       14.20       10.67      4.01 o 
  12   0   0      179.73      184.14     17.39 o 
  14   0   0       46.26       34.37      3.66 o 
   2   1   0    10508.36    10619.68     34.10 o 
   3   1   0      707.85      634.88      2.08 o 
   4   1   0       74.75       67.87      2.84 o 
   5   1   0       11.52       14.33      2.20 o 
   6   1   0      307.42      296.55      6.12 o 
   7   1   0        4.16        5.22      1.59 o 
   8   1   0      129.29      124.99      4.68 o 
   9   1   0        5.46        5.86      1.94 o 
  10   1   0       23.67       21.80      1.94 o 
  11   1   0      375.90      409.20     19.17 o 
  12   1   0       90.95       98.76      6.20 o 
  13   1   0       24.76       23.77      2.22 o 
  14   1   0        2.65        3.81      0.93 o 
   0   2   0    12774.61    12272.76     53.09 o 
   1   2   0     6168.40     6451.07     25.39 o 
   2   2   0     3024.63     3136.29     17.44 o 
   3   2   0     3333.08     3119.80     22.89 o 
   4   2   0        0.15        1.65      0.58 o 
   5   2   0      123.55       99.59      2.75 o 
   6   2   0      349.68      339.20      4.89 o 
   7   2   0        0.16        2.23      0.76 o 
   8   2   0      146.68      154.81      2.68 o 
   9   2   0      261.65      255.77     11.64 o 
  10   2   0      516.78      526.35     11.76 o 
  11   2   0       91.59       89.82      5.38 o 
  12   2   0       11.23       17.04      3.54 o 
  13   2   0        0.18        2.76      1.10 o 
  14   2   0       43.75       37.94      3.02 o 
   1   3   0     2220.06     2167.08     22.83 o 
   2   3   0     2816.91     2791.21     19.73 o 
   3   3   0       14.97       14.28      0.46 o 
   4   3   0     1660.61     1673.92     20.19 o 
   5   3   0       10.51        8.58      0.80 o 
   6   3   0      485.52      479.07      7.09 o 
   7   3   0      263.96      274.33      6.19 o 
   8   3   0      431.83      429.58      5.41 o 
   9   3   0        5.35        7.82      1.27 o 
  10   3   0       49.12       53.16      2.92 o 
  11   3   0       52.59       54.01      5.33 o 
  12   3   0       18.58       13.90      1.87 o 
  13   3   0       71.90       86.70      8.79 o 
   0   4   0     1743.30     1756.74      9.95 o 
   1   4   0       96.09       88.74      1.13 o 
   2   4   0      808.62      815.43      5.68 o 
   3   4   0      434.21      412.05      2.69 o 
   4   4   0     1596.50     1676.76     27.80 o 
   5   4   0        8.91       11.00      1.42 o 
   6   4   0       21.77       19.76      1.45 o 
   7   4   0      853.59      832.98     14.55 o 
   8   4   0       53.38       53.78      3.20 o 
   9   4   0      823.73      815.45     22.89 o 
  10   4   0       67.63       70.28      3.92 o 
  11   4   0        8.35        8.05      1.20 o 
  12   4   0        7.53        8.02      1.08 o 
  13   4   0        0.31        1.83      0.77 o 
   1   5   0      266.05      295.72      4.29 o 
   2   5   0       68.84       76.82      1.85 o 
   3   5   0       71.61       76.57      1.85 o 
   4   5   0       73.66      103.36      4.82 o 
   5   5   0       13.59       22.38      1.69 o 
   6   5   0      119.67      106.17      5.49 o 
   7   5   0     1628.18     1688.95     14.82 o 
   8   5   0      351.12      343.14      5.04 o 
   9   5   0      166.94      173.01      4.86 o 
  10   5   0      163.11      177.31      6.86 o 
  11   5   0        0.12        3.10      0.84 o 
  12   5   0       25.73       23.51      2.87 o 
  13   5   0        5.30        4.75      1.00 o 
   0   6   0      156.57      162.64      4.22 o 
   1   6   0      344.65      349.22      6.05 o 
   2   6   0      117.35      140.19      2.62 o 
   3   6   0       48.38       69.99     12.26 o 
   4   6   0        1.44        2.45      0.41 o 
   5   6   0      182.90      194.92      9.28 o 
   6   6   0     2691.54     2736.36     48.76 o 
   7   6   0      249.93      241.93      6.34 o 
   8   6   0        4.34        5.74      0.68 o 
   9   6   0      110.01      116.15      5.41 o 
  10   6   0        4.41        4.08      1.36 o 
  11   6   0        5.74        4.44      1.00 o 
  12   6   0       29.54       26.85      2.69 o 
  13   6   0       20.86       21.48      2.15 o 
   1   7   0        1.27        4.01      0.97 o 
   2   7   0       46.86       51.51      2.32 o 
   3   7   0      310.98      323.69     11.82 o 
   4   7   0       75.09       79.72      3.16 o 
   5   7   0     1771.17     1911.15     59.95 o 
   6   7   0      128.56      146.91      5.49 o 
   7   7   0        6.65        6.24      0.74 o 
   8   7   0       36.12       40.66      3.49 o 
   9   7   0       53.77       59.13      2.67 o 
  10   7   0       45.74       37.51      2.91 o 
  11   7   0        2.46        2.20      0.91 o 
  12   7   0       44.02       38.67      3.13 o 
   0   8   0        0.05        2.10      1.15 o 
   1   8   0      966.08     1019.96     51.97 o 
   2   8   0      167.78      170.30      6.88 o 
   3   8   0      275.62      288.39     19.70 o 
   4   8   0       67.34       56.73      2.71 o 
   5   8   0      100.92       99.69      2.72 o 
   6   8   0       18.41       20.42      1.29 o 
   7   8   0        2.14        3.03      0.66 o 
   8   8   0        0.06        1.15      0.52 o 
   9   8   0        2.09        1.68      0.87 o 
  10   8   0        3.99        4.02      1.90 o 
  11   8   0        0.00        2.12      0.89 o 
   1   9   0       44.50       42.22      2.48 o 
   2   9   0      248.74      247.17     13.25 o 
   3   9   0      264.62      324.09      9.67 o 
   4   9   0       21.59       24.75      3.22 o 
   5   9   0        8.00        6.64      0.99 o 
   6   9   0       27.97       33.14      4.49 o 
   7   9   0       61.34       66.92      5.42 o 
   8   9   0       13.23       13.00      1.76 o 
   9   9   0       21.10       17.66      1.75 o 
  10   9   0       74.68       80.40      7.34 o 
  11   9   0        5.34        6.30      1.50 o 
   0  10   0       54.53       61.14      5.99 o 
   1  10   0       41.79       43.99      2.53 o 
   2  10   0       58.01       64.53      2.84 o 
   3  10   0      106.75      107.94     21.91 o 
   4  10   0       14.10       11.35      1.89 o 
   5  10   0      110.61      105.92      6.44 o 
   6  10   0       18.91       11.31      2.36 o 
   7  10   0        6.11        8.00      1.92 o 
   8  10   0      120.16      139.57      7.50 o 
   9  10   0        0.28        3.59      2.89 o 
  10  10   0       46.04       41.48      4.52 o 
   1  11   0      425.74      436.17     10.25 o 
   2  11   0        1.53        2.79      1.10 o 
   3  11   0       22.79       23.82      5.74 o 
   4  11   0       88.81       73.90      8.15 o 
   5  11   0      112.07      121.01      9.02 o 
   6  11   0        8.86        7.45      2.24 o 
   7  11   0        0.18        0.96      0.87 o 
   8  11   0        0.10        0.95      1.92 o 
   0  12   0      221.59      246.84     14.50 o 
   1  12   0        6.95        8.61      1.31 o 
   2  12   0       18.95       19.21      2.15 o 
   3  12   0        0.05        5.21      1.50 o 
   4  12   0        5.82        8.55      1.92 o 
   5  12   0        0.02        2.89      1.23 o 
   6  12   0        2.75        3.58      1.26 o 
   7  12   0       44.15       34.34      3.54 o 
   8  12   0       22.75       22.14      2.86 o 
   1  13   0       77.45       75.36      4.14 o 
   2  13   0        2.92        3.24      1.20 o 
   3  13   0        3.24        3.89      1.28 o 
   4  13   0       12.06       11.15      3.32 o 
   5  13   0       19.84       19.97      7.40 o 
   6  13   0        0.41        1.44      0.95 o 
   0  14   0        3.01        0.50      1.18 o 
   1  14   0        0.46        0.91      0.64 o 
   2  14   0       29.92       33.74      5.58 o 
   3  14   0       74.45       61.76      9.09 o 
   4  14   0       36.93       30.38      3.45 o 
 -13   0   1       32.83       29.21      2.72 o 
 -11   0   1       28.45       29.96      6.44 o 
  -9   0   1       89.80       91.59      4.83 o 
  -7   0   1       33.52       37.29      6.21 o 
  -5   0   1       51.36       36.70      2.15 o 
  -3   0   1       59.99       29.19      2.83 o 
  -1   0   1      938.75      473.98      2.84 o 
   1   0   1      541.55      461.78      6.50 o 
   3   0   1     5899.83     5643.95     80.27 o 
   5   0   1     1016.99     1030.03     38.71 o 
   7   0   1      142.42      140.71      3.56 o 
   9   0   1      145.68      131.34      4.81 o 
  11   0   1       71.36       67.84      4.07 o 
  13   0   1        3.29        4.48      1.54 o 
 -14   1   1       28.49       27.64      3.94 o 
 -13   1   1       80.80       72.20      5.27 o 
 -12   1   1       55.11       53.05      3.28 o 
 -11   1   1      491.56      518.83      9.71 o 
 -10   1   1      571.50      608.69     22.20 o 
  -9   1   1      213.92      199.46      5.07 o 
  -8   1   1       46.11       38.03      2.18 o 
  -7   1   1      122.74      124.69      3.34 o 
  -6   1   1       32.40       30.23      2.07 o 
  -5   1   1        0.54        3.32      0.75 o 
  -4   1   1       46.40       57.67      1.35 o 
  -3   1   1       25.02       33.20      1.32 o 
  -2   1   1     1766.03     1723.93      5.27 o 
  -1   1   1      420.01      449.93      2.03 o 
   1   1   1     8243.49     7874.98     57.45 o 
   2   1   1     4108.07     4069.12     16.56 o 
   3   1   1      722.29      709.79      5.44 o 
   4   1   1      943.97     1000.25      7.35 o 
   5   1   1        6.35        6.67      0.95 o 
   6   1   1      101.21      107.77      4.90 o 
   7   1   1       25.30       30.21      1.44 o 
   8   1   1       96.43       95.91      3.27 o 
   9   1   1       61.04       56.18      3.30 o 
  10   1   1        0.28        2.97      0.60 o 
  11   1   1      175.18      178.89      4.47 o 
  12   1   1       51.24       52.44      3.93 o 
  13   1   1        1.75        4.26      1.62 o 
 -14   2   1       56.36       55.23      3.93 o 
 -13   2   1      104.26      104.64      9.17 o 
 -12   2   1      107.07      121.69      9.99 o 
 -11   2   1       68.03       72.14      3.47 o 
 -10   2   1      164.68      164.06      4.27 o 
  -9   2   1      893.73      917.90     20.28 o 
  -8   2   1       16.50       15.25      1.71 o 
  -7   2   1        2.95        2.65      0.70 o 
  -6   2   1        0.03        0.61      0.44 o 
  -5   2   1       22.13       19.83      1.10 o 
  -4   2   1      926.05      910.80      6.52 o 
  -3   2   1     2767.96     2775.01     27.29 o 
  -2   2   1    18465.15    19056.97    470.35 o 
  -1   2   1     7481.11     7643.79     20.47 o 
   0   2   1      557.37      500.85      4.57 o 
   1   2   1      753.85      675.28      2.97 o 
   2   2   1      809.92      812.66      5.83 o 
   3   2   1        3.68        9.22      0.98 o 
   4   2   1     1146.05     1114.10     21.05 o 
   5   2   1      338.25      337.68      7.91 o 
   6   2   1        2.17        2.46      0.65 o 
   7   2   1      275.47      277.06      8.52 o 
   8   2   1      187.23      208.06      3.34 o 
   9   2   1      113.69      116.50      3.27 o 
  10   2   1        1.49        2.33      0.70 o 
  11   2   1       18.63       22.41      2.01 o 
  12   2   1       26.57       26.46      2.61 o 
  13   2   1       35.56       33.81      3.17 o 
 -14   3   1       14.80       16.94      1.81 o 
 -13   3   1       96.11      101.90      6.72 o 
 -12   3   1       28.30       34.53     12.36 o 
 -11   3   1        2.84        5.52      1.96 o 
 -10   3   1     1151.13     1149.40     48.60 o 
  -9   3   1       15.25       17.44      2.43 o 
  -8   3   1      231.48      252.70      4.42 o 
  -7   3   1        0.23        2.03      1.40 o 
  -6   3   1        5.15        4.94      0.87 o 
  -5   3   1      501.75      552.95      4.59 o 
  -4   3   1     1639.29     1799.62     30.22 o 
  -3   3   1      162.85      161.52      2.25 o 
  -2   3   1    10076.43     9925.28     66.64 o 
  -1   3   1      640.55      585.82      5.41 o 
   0   3   1      265.43      225.95      2.27 o 
   1   3   1      915.83      858.00      5.80 o 
   2   3   1       66.33       59.32      1.92 o 
   3   3   1        1.31        3.34      0.98 o 
   4   3   1      278.01      273.39      2.57 o 
   5   3   1      129.12      136.68      2.09 o 
   6   3   1      150.86      147.20      3.90 o 
   7   3   1       25.49       33.84      3.69 o 
   8   3   1       33.40       31.87      2.02 o 
   9   3   1      279.51      288.66      5.63 o 
  10   3   1       46.25       45.61      2.74 o 
  11   3   1        3.30        7.55      1.16 o 
  12   3   1       15.41       13.70      1.34 o 
  13   3   1        1.67        4.50      0.83 o 
 -14   4   1       24.13       23.69      2.95 o 
 -13   4   1        1.18        3.24      0.95 o 
 -12   4   1        0.02        2.87      0.77 o 
 -11   4   1        6.67        8.00      1.24 o 
 -10   4   1       10.90       13.40      1.34 o 
  -9   4   1      119.36      121.89      9.72 o 
  -8   4   1     1278.48     1147.68     20.77 o 
  -7   4   1      989.52     1088.11     18.76 o 
  -6   4   1      159.35      161.79      3.89 o 
  -5   4   1      355.06      357.23     12.76 o 
  -4   4   1     1422.27     1560.23     18.52 o 
  -3   4   1     4026.15     4231.38     37.25 o 
  -2   4   1       91.34      107.43      2.70 o 
  -1   4   1      138.28      111.59      1.39 o 
   0   4   1       19.87       14.24      0.45 o 
   1   4   1     1129.19     1120.82      8.16 o 
   2   4   1      241.31      211.48      1.55 o 
   3   4   1      149.22      167.33      2.23 o 
   4   4   1       86.60       88.64      2.95 o 
   5   4   1      228.98      216.10      2.64 o 
   6   4   1      136.95      135.98      3.27 o 
   7   4   1      210.44      195.60      2.65 o 
   8   4   1       65.01       66.71      2.96 o 
   9   4   1      315.38      311.79      8.33 o 
  10   4   1      187.37      194.86     11.20 o 
  11   4   1        9.79        7.54      1.07 o 
  12   4   1       17.04       17.00      1.86 o 
  13   4   1       17.33       16.49      2.17 o 
 -13   5   1       42.13       39.65      3.13 o 
 -12   5   1       43.60       49.54      3.80 o 
 -11   5   1        4.23        6.83      1.57 o 
 -10   5   1        1.85        3.10      1.41 o 
  -9   5   1       30.80       24.54      2.63 o 
  -8   5   1       10.95       15.93      1.40 o 
  -7   5   1      618.19      719.02     24.65 o 
  -6   5   1       75.19       84.01      6.36 o 
  -5   5   1     1514.96     1662.42     20.65 o 
  -4   5   1     1185.99     1258.47     57.61 o 
  -3   5   1      396.46      404.91      6.75 o 
  -2   5   1        2.55        1.63      0.52 o 
  -1   5   1       96.17      112.84     14.92 o 
   0   5   1       70.57       66.20      1.81 o 
   1   5   1     1062.75     1063.84      8.33 o 
   2   5   1      164.26      159.66      5.67 o 
   3   5   1     1372.18     1401.15     50.93 o 
   4   5   1      157.14      157.58      2.01 o 
   5   5   1      561.54      575.64      7.58 o 
   6   5   1       20.09       20.43      1.21 o 
   7   5   1      377.19      370.94      8.45 o 
   8   5   1      639.30      681.25     10.03 o 
   9   5   1        7.15        6.55      1.35 o 
  10   5   1       29.55       32.69      3.70 o 
  11   5   1       14.87       13.43      1.31 o 
  12   5   1       27.54       31.02      3.42 o 
  13   5   1        0.09        4.46      1.10 o 
 -13   6   1       11.53       11.48      2.64 o 
 -12   6   1        3.42        4.21      1.10 o 
 -11   6   1       45.65       42.30      3.71 o 
 -10   6   1       36.32       34.85      4.90 o 
  -9   6   1      284.27      286.44      7.59 o 
  -8   6   1       31.43       29.82      3.71 o 
  -7   6   1      111.46      125.05      3.88 o 
  -6   6   1       19.83       29.37      2.42 o 
  -5   6   1       76.21       68.25      3.99 o 
  -4   6   1       59.15       55.34      2.28 o 
  -3   6   1     1054.10     1037.35      9.05 o 
  -2   6   1      628.12      634.81      6.77 o 
  -1   6   1       91.50      110.88      1.99 o 
   0   6   1       25.13       28.97      4.50 o 
   1   6   1       12.89       10.37      1.36 o 
   2   6   1      341.71      350.22      3.61 o 
   3   6   1      100.40       85.75      4.56 o 
   4   6   1       31.40       28.30      1.56 o 
   5   6   1      165.03      160.21     14.04 o 
   6   6   1      697.73      747.24     12.35 o 
   7   6   1      261.77      256.68      6.29 o 
   8   6   1       81.06       79.31      6.55 o 
   9   6   1       20.94       22.14      2.05 o 
  10   6   1        2.35        4.12      0.84 o 
  11   6   1        0.00        0.94      1.14 o 
  12   6   1        0.10        2.79      0.77 o 
 -12   7   1      122.85      127.95      7.09 o 
 -11   7   1        8.74        6.67      1.24 o 
 -10   7   1        0.18        2.21      0.38 o 
  -9   7   1       58.79       62.18      4.88 o 
  -8   7   1       33.26       41.94      3.21 o 
  -7   7   1       30.02       45.27      2.98 o 
  -6   7   1      237.46      237.82      5.58 o 
  -5   7   1       90.94      104.74      6.22 o 
  -4   7   1      473.65      463.42      8.78 o 
  -3   7   1      299.07      314.83      7.64 o 
  -2   7   1      191.80      194.38      7.81 o 
  -1   7   1        0.10        1.77      0.61 o 
   0   7   1       96.63      106.04      5.37 o 
   1   7   1       43.18       48.58      3.80 o 
   2   7   1        0.80        1.14      0.19 o 
   3   7   1        1.17        3.01      0.56 o 
   4   7   1       21.24       22.85      1.63 o 
   5   7   1     1181.32     1175.57     25.57 o 
   6   7   1       20.30       18.26      1.25 o 
   7   7   1      615.61      625.15     18.19 o 
   8   7   1       69.38       63.31      3.75 o 
   9   7   1       15.98       13.85      1.38 o 
  10   7   1        0.50        3.30      0.79 o 
  11   7   1        6.44        8.29      2.82 o 
  12   7   1       11.03        9.12      2.12 o 
 -12   8   1       38.38       28.09      3.97 o 
 -11   8   1      125.20      118.68     19.28 o 
 -10   8   1      149.03      146.78      8.11 o 
  -9   8   1       11.50       11.57      1.31 o 
  -8   8   1      165.09      169.94      9.29 o 
  -7   8   1      164.55      151.39      4.53 o 
  -6   8   1       14.72        9.29      0.90 o 
  -5   8   1       12.57       13.59      1.17 o 
  -4   8   1       12.89       17.04      1.64 o 
  -3   8   1        1.45        2.67      0.97 o 
  -2   8   1        4.05        2.08      0.89 o 
  -1   8   1       28.94       27.22      2.57 o 
   0   8   1       77.27       90.01      5.47 o 
   1   8   1       54.01       52.97     10.32 o 
   2   8   1        1.07        2.53      1.85 o 
   3   8   1      858.60      852.27      9.60 o 
   4   8   1      372.94      385.28      8.73 o 
   5   8   1      260.97      250.94      4.12 o 
   6   8   1       26.35       30.88      2.08 o 
   7   8   1      218.12      244.62      6.28 o 
   8   8   1       27.06       25.57      2.26 o 
   9   8   1       84.47       82.26      5.88 o 
  10   8   1       17.37       17.77      2.68 o 
  11   8   1       15.68       10.16      1.71 o 
 -11   9   1       11.83        7.08      2.69 o 
 -10   9   1        4.15        3.89      1.30 o 
  -9   9   1       13.29       10.48      2.57 o 
  -8   9   1      114.85      123.72      6.25 o 
  -7   9   1      207.14      202.26      7.75 o 
  -6   9   1        2.15        3.55      0.81 o 
  -5   9   1        5.13        4.32      1.17 o 
  -4   9   1       74.03       81.61      7.14 o 
  -3   9   1       12.71       11.42      5.21 o 
  -2   9   1      133.98      127.00      4.88 o 
  -1   9   1      364.95      418.64     28.06 o 
   0   9   1       10.17        9.35      2.13 o 
   1   9   1       96.94      103.70      5.46 o 
   2   9   1       75.61       88.72      5.23 o 
   3   9   1      412.62      436.31      9.31 o 
   4   9   1      926.88      954.95     28.83 o 
   5   9   1        0.53        1.47      0.52 o 
   6   9   1        5.71        5.02      1.06 o 
   7   9   1       48.38       48.18      4.58 o 
   8   9   1       37.53       33.29      3.00 o 
   9   9   1       13.13        8.94      1.45 o 
  10   9   1        0.10        1.34      0.94 o 
 -10  10   1      120.33      125.02     10.38 o 
  -9  10   1        5.20        4.68      1.20 o 
  -8  10   1       50.53       48.97      5.29 o 
  -7  10   1       73.70       77.44      5.02 o 
  -6  10   1        0.54        1.79      2.44 o 
  -5  10   1      308.83      323.28      8.90 o 
  -4  10   1       17.08       20.67      1.92 o 
  -3  10   1        1.32        2.56      0.94 o 
  -2  10   1      243.01      242.01      8.37 o 
  -1  10   1      309.04      315.79     22.02 o 
   0  10   1        0.62        2.56      1.27 o 
   1  10   1       31.83       32.74      1.84 o 
   2  10   1      105.23      104.19      3.93 o 
   3  10   1      641.86      697.77     30.23 o 
   4  10   1        5.84        6.47      1.95 o 
   5  10   1        3.61        4.23      1.24 o 
   6  10   1       12.70       17.00      1.86 o 
   7  10   1       29.15       29.28      2.60 o 
   8  10   1       12.92       12.82      2.92 o 
   9  10   1        7.84        4.00      1.42 o 
  10  10   1        6.71        6.00      2.79 o 
  -9  11   1       11.65       15.31      2.54 o 
  -8  11   1       17.04       24.07      3.40 o 
  -7  11   1        3.65        3.26      1.76 o 
  -6  11   1      183.29      210.31     15.78 o 
  -5  11   1        3.36        4.29      1.09 o 
  -4  11   1        4.24        4.46      1.07 o 
  -3  11   1      337.68      352.08     23.88 o 
  -2  11   1      151.57      148.97     11.54 o 
  -1  11   1        7.37        5.90      1.36 o 
   0  11   1       62.76       66.55      8.61 o 
   1  11   1      428.95      454.54     12.16 o 
   2  11   1      146.24      143.64      7.33 o 
   3  11   1       12.71        7.79      1.71 o 
   4  11   1        2.98        5.06      1.28 o 
   5  11   1       30.53       24.54      3.33 o 
   6  11   1        3.00        1.56      1.45 o 
   8  11   1       20.17       15.56      3.00 o 
  -8  12   1       81.98       85.95     14.26 o 
  -7  12   1        9.06        6.04      1.55 o 
  -6  12   1        1.34        3.66      1.10 o 
  -5  12   1       86.93       81.68      4.74 o 
  -4  12   1        8.62        9.46      2.26 o 
  -3  12   1        0.00        2.07      2.72 o 
  -2  12   1        5.74        4.71      1.92 o 
  -1  12   1       68.32       74.58      5.31 o 
   0  12   1        2.92        5.53      1.22 o 
   1  12   1       37.62       33.13      2.82 o 
   2  12   1        5.52        4.63      1.21 o 
   3  12   1      139.31      164.58     16.93 o 
   4  12   1        0.35        2.11      0.87 o 
   5  12   1       43.96       50.63      5.67 o 
   6  12   1        6.94        5.84      4.13 o 
   7  12   1        0.23        4.62      2.83 o 
  -6  13   1      205.77      230.47     13.42 o 
  -5  13   1        0.02        4.12      1.41 o 
  -4  13   1      108.81       98.40      4.10 o 
  -3  13   1       33.78       35.09      3.58 o 
  -2  13   1       36.80       39.15     15.91 o 
  -1  13   1      120.66      115.51     10.17 o 
   0  13   1        2.69        5.20      1.48 o 
   1  13   1        9.20        6.13      1.43 o 
   2  13   1      102.06       93.56      6.06 o 
   3  13   1       69.95       63.27      6.61 o 
   4  13   1        4.56        4.81      1.83 o 
   5  13   1        0.91        3.86      1.01 o 
   6  13   1        2.54        5.46      1.89 o 
  -4  14   1       31.80       27.49      3.08 o 
  -3  14   1       20.91       20.67      2.26 o 
  -2  14   1       17.45       12.46      2.37 o 
  -1  14   1       25.97       20.19      7.63 o 
   0  14   1       47.56       44.87      5.11 o 
   1  14   1        3.05        3.23      0.95 o 
   2  14   1       26.13       20.29      3.11 o 
   3  14   1        0.12        3.02      1.55 o 
 -14   0   2       86.20       85.61      4.56 o 
 -12   0   2     1384.12     1429.12     32.08 o 
 -10   0   2     1178.23     1186.68     20.94 o 
  -8   0   2      223.35      235.72      7.69 o 
  -6   0   2      383.38      381.83      5.28 o 
  -4   0   2        0.15        7.49      0.99 o 
  -2   0   2       55.71       46.82      1.27 o 
   0   0   2      414.05      379.40      8.28 o 
   2   0   2      454.41      394.17      3.92 o 
   4   0   2     1107.15     1201.46     17.50 o 
   6   0   2        7.30       11.34      1.30 o 
   8   0   2        9.63        6.00      2.10 o 
  10   0   2      261.95      252.47      8.18 o 
  12   0   2       12.37       12.79      2.15 o 
 -14   1   2       59.86       47.07      2.91 o 
 -13   1   2      135.78      144.71      5.03 o 
 -12   1   2       39.67       40.77      2.36 o 
 -11   1   2        0.54        2.70      1.14 o 
 -10   1   2       44.24       39.79      2.50 o 
  -9   1   2      214.25      215.96      6.49 o 
  -8   1   2      119.86      119.88      3.71 o 
  -7   1   2       82.74       84.96      3.18 o 
  -6   1   2      252.23      254.59      2.71 o 
  -5   1   2       75.80       93.57      3.42 o 
  -4   1   2     3645.86     3637.55     47.75 o 
  -3   1   2       96.33       71.92      1.61 o 
  -2   1   2       47.71       38.09      0.67 o 
  -1   1   2     3368.26     3423.94      9.71 o 
   0   1   2     1607.28     1624.94      4.74 o 
   1   1   2        0.38        2.79      0.63 o 
   2   1   2       11.57       10.03      1.14 o 
   3   1   2      616.49      658.40      2.74 o 
   4   1   2     1105.36     1210.97      8.81 o 
   5   1   2      373.20      408.69      7.53 o 
   6   1   2      520.15      567.44     15.93 o 
   7   1   2        0.37        2.41      0.64 o 
   8   1   2      228.60      220.70      8.90 o 
   9   1   2        1.26        5.46      0.94 o 
  10   1   2      148.33      147.18      3.64 o 
  11   1   2       76.48       72.24      3.58 o 
  12   1   2       16.82       18.58      1.87 o 
  13   1   2        6.56        6.55      1.36 o 
 -14   2   2       35.88       27.41      3.38 o 
 -13   2   2       78.16       97.28      6.26 o 
 -12   2   2      117.89      135.47      7.91 o 
 -11   2   2       89.18      100.04      3.96 o 
 -10   2   2        4.06        6.87      1.06 o 
  -9   2   2     1119.34     1112.45     26.80 o 
  -8   2   2      701.95      694.62     12.28 o 
  -7   2   2       76.05       91.84      3.10 o 
  -6   2   2      732.72      751.54     10.37 o 
  -4   2   2        0.27        4.63      0.43 o 
  -3   2   2     1538.89     1581.30     12.62 o 
  -2   2   2     2792.81     2679.81     26.19 o 
  -1   2   2       34.00       43.28      1.26 o 
   0   2   2      238.96      247.72      2.97 o 
   1   2   2      662.68      685.00      3.81 o 
   2   2   2     1949.71     1907.59     16.04 o 
   3   2   2       12.17       14.09      1.53 o 
   4   2   2      120.28      134.49      5.06 o 
   5   2   2       55.65       65.53      2.43 o 
   6   2   2      288.75      304.04      4.50 o 
   7   2   2       21.30       21.71      1.36 o 
   8   2   2       35.50       36.26      1.97 o 
   9   2   2        1.82        2.53      0.82 o 
  10   2   2      207.79      203.61      8.96 o 
  11   2   2        0.22        3.32      0.92 o 
  12   2   2        3.89        6.85      1.45 o 
  13   2   2       10.97        9.25      1.68 o 
 -14   3   2        3.28        5.27      1.09 o 
 -13   3   2        6.65        9.48      2.19 o 
 -12   3   2      230.61      243.37      8.38 o 
 -11   3   2       23.68       24.63      2.67 o 
 -10   3   2       70.46       89.25      5.46 o 
  -9   3   2       19.22       22.96      1.80 o 
  -8   3   2        0.28        2.12      0.66 o 
  -7   3   2      183.19      152.74      4.40 o 
  -6   3   2      953.35      904.15      8.39 o 
  -5   3   2     1801.88     2008.27     34.88 o 
  -4   3   2     1764.76     1857.06     16.17 o 
  -3   3   2      109.63      135.28      1.64 o 
  -2   3   2      107.47       97.52      2.23 o 
  -1   3   2      889.95      884.04      4.50 o 
   0   3   2      527.16      541.21      2.98 o 
   1   3   2     3879.16     3883.19     13.83 o 
   2   3   2      839.07      956.30      6.14 o 
   3   3   2        1.56        1.90      0.35 o 
   4   3   2      332.89      342.53     14.19 o 
   5   3   2       19.88       27.17      3.14 o 
   6   3   2      879.73      861.49     12.87 o 
   7   3   2       56.73       56.36      2.99 o 
   8   3   2        2.41        3.61      0.83 o 
   9   3   2      148.26      131.57      6.98 o 
  10   3   2      107.81      107.75      5.03 o 
  11   3   2       27.54       31.52      3.11 o 
  12   3   2       40.07       47.34      4.56 o 
  13   3   2        2.79        2.25      1.49 o 
 -14   4   2       40.83       40.07      5.13 o 
 -13   4   2       26.18       24.17      2.57 o 
 -12   4   2       45.03       43.48      2.92 o 
 -11   4   2      108.63      101.41      5.30 o 
 -10   4   2        4.48        7.57      1.70 o 
  -9   4   2      419.96      403.63      7.07 o 
  -8   4   2        1.88        2.80      1.44 o 
  -7   4   2      109.85      121.66      4.30 o 
  -6   4   2        0.13        1.93      1.39 o 
  -5   4   2     1357.77     1383.74     12.25 o 
  -4   4   2      524.91      606.07     12.82 o 
  -3   4   2     2540.16     2675.76     36.49 o 
  -2   4   2      300.97      307.91      6.94 o 
  -1   4   2     1325.47     1406.02     16.65 o 
   0   4   2        4.63        5.46      0.57 o 
   1   4   2      182.99      191.91      2.00 o 
   2   4   2        0.14        1.60      0.47 o 
   3   4   2       67.03       76.99      2.35 o 
   4   4   2      458.70      462.84      6.60 o 
   5   4   2       20.37       18.83      1.05 o 
   6   4   2       59.64       69.68      3.90 o 
   7   4   2      195.67      204.57      4.93 o 
   8   4   2        4.10        3.62      0.74 o 
   9   4   2       54.80       45.70      1.95 o 
  10   4   2       33.72       40.44      2.51 o 
  11   4   2       12.17       12.48      1.33 o 
  12   4   2      243.89      256.61      4.52 o 
 -13   5   2        7.54        7.91      1.59 o 
 -12   5   2       19.29       17.29      1.88 o 
 -11   5   2        3.34        3.82      0.84 o 
 -10   5   2       26.64       26.04      3.45 o 
  -9   5   2       11.28        7.60      1.00 o 
  -8   5   2       38.78       34.95      2.08 o 
  -7   5   2        0.43        2.84      0.64 o 
  -6   5   2       13.55       14.82      1.09 o 
  -5   5   2      324.62      356.62      5.31 o 
  -4   5   2      248.97      218.65      4.22 o 
  -3   5   2     3745.87     3896.54     83.69 o 
  -2   5   2      337.54      356.14      8.79 o 
  -1   5   2      160.05      148.83      4.33 o 
   0   5   2      603.10      645.25      6.69 o 
   1   5   2       21.16       16.56      0.59 o 
   2   5   2       97.41      104.24      2.49 o 
   3   5   2       12.09       10.79      3.32 o 
   4   5   2      188.99      205.36      3.37 o 
   5   5   2        5.08        5.54      0.78 o 
   6   5   2      106.31      110.33      2.17 o 
   7   5   2      176.90      165.81      3.10 o 
   8   5   2        7.65       10.61      1.30 o 
   9   5   2      161.97      175.99      6.43 o 
  10   5   2      118.29      135.90      9.67 o 
  11   5   2        5.75        9.13      1.85 o 
  12   5   2        4.91        4.44      1.33 o 
 -13   6   2        7.78        9.58      2.33 o 
 -12   6   2      162.47      166.29      8.12 o 
 -11   6   2       63.86       67.67      4.53 o 
 -10   6   2       71.04       68.85      6.08 o 
  -9   6   2       14.19       20.17      1.59 o 
  -8   6   2       26.83       31.75      2.92 o 
  -7   6   2       29.14       26.48      1.71 o 
  -6   6   2      605.01      639.35     13.21 o 
  -5   6   2       63.60       77.23      7.38 o 
  -4   6   2      727.38      680.37     23.22 o 
  -3   6   2      190.34      191.26      7.20 o 
  -2   6   2        0.38        2.03      0.36 o 
  -1   6   2      716.61      734.66      5.25 o 
   0   6   2       44.33       31.60      3.08 o 
   1   6   2       30.32       28.30      2.85 o 
   2   6   2        0.32        1.85      0.51 o 
   3   6   2        0.94        1.51      0.44 o 
   4   6   2      105.12      114.02      4.39 o 
   5   6   2      240.03      228.14      3.10 o 
   6   6   2       20.65       24.22      1.76 o 
   7   6   2       30.40       28.27      1.49 o 
   8   6   2      104.59      114.46      7.63 o 
   9   6   2       42.39       42.12      2.87 o 
  10   6   2        3.32        2.85      0.78 o 
  11   6   2      280.42      324.24     11.33 o 
  12   6   2       22.57       17.41      1.70 o 
 -13   7   2       36.73       26.15      4.59 o 
 -12   7   2       41.64       41.18      3.76 o 
 -11   7   2       33.10       27.03      2.54 o 
 -10   7   2      104.17       96.87      6.05 o 
  -9   7   2        4.70        3.39      0.77 o 
  -8   7   2      113.95      119.44      4.02 o 
  -7   7   2      558.37      560.89     15.93 o 
  -6   7   2       56.87       66.71      3.97 o 
  -5   7   2      108.44      123.82      3.93 o 
  -4   7   2      217.45      226.05      8.00 o 
  -3   7   2       23.19       20.32      1.40 o 
  -2   7   2      129.86      139.22     15.09 o 
  -1   7   2        0.95        0.96      0.20 o 
   0   7   2      236.71      232.13      4.18 o 
   1   7   2      309.40      316.57      4.21 o 
   2   7   2      229.19      238.55      4.78 o 
   3   7   2        8.02        5.79      0.49 o 
   4   7   2      409.75      424.21      6.49 o 
   5   7   2       26.07       16.95      1.00 o 
   6   7   2       59.41       64.93      4.38 o 
   7   7   2        0.55        1.17      0.55 o 
   8   7   2      203.28      229.52      7.91 o 
   9   7   2       75.54       80.31      5.26 o 
  10   7   2       19.35       19.32      2.24 o 
  11   7   2       83.44       74.90     12.34 o 
 -12   8   2      161.35      140.92     11.68 o 
 -11   8   2      411.23      431.58     25.16 o 
 -10   8   2       12.20       11.84      1.26 o 
  -9   8   2      156.32      170.63      7.16 o 
  -8   8   2       22.55       17.08      1.38 o 
  -7   8   2      108.99       89.97      3.01 o 
  -6   8   2       80.87       76.18      2.33 o 
  -5   8   2      278.31      284.95     11.23 o 
  -4   8   2       62.88       63.65      9.15 o 
  -3   8   2       13.42       13.87      1.48 o 
  -2   8   2      303.18      296.57      3.94 o 
  -1   8   2        0.22        1.20      1.55 o 
   0   8   2       81.09       74.19      4.29 o 
   1   8   2       89.42       81.78      6.02 o 
   2   8   2      187.04      170.38      4.46 o 
   3   8   2      539.29      530.37     17.07 o 
   4   8   2      153.97      155.14      3.23 o 
   5   8   2        3.05        4.96      0.54 o 
   6   8   2       29.40       25.81      2.22 o 
   7   8   2       76.28       81.17      3.78 o 
   8   8   2       33.57       34.61      2.57 o 
   9   8   2        0.00        3.36      2.16 o 
  10   8   2       21.54       16.92      1.96 o 
  11   8   2       90.50       79.31      8.46 o 
 -11   9   2       23.14       16.36      4.16 o 
 -10   9   2        8.25        4.73      1.18 o 
  -9   9   2       41.44       38.91      5.26 o 
  -8   9   2       38.88       32.90      4.46 o 
  -7   9   2       36.13       31.78      2.30 o 
  -6   9   2      152.68      149.66      4.68 o 
  -5   9   2      258.21      279.80     42.31 o 
  -4   9   2       22.68       26.97      3.28 o 
  -3   9   2       20.60       17.35      1.78 o 
  -2   9   2        5.65        3.75      0.83 o 
  -1   9   2        3.08        7.12      0.94 o 
   0   9   2      447.66      508.24     16.10 o 
   1   9   2      516.57      516.23     16.33 o 
   2   9   2      223.16      257.72     22.59 o 
   3   9   2       68.92       65.77      4.62 o 
   4   9   2      271.24      258.64     16.10 o 
   5   9   2      126.65      122.56      4.06 o 
   6   9   2       15.92       13.64      1.71 o 
   7   9   2       94.33       95.58      5.40 o 
   8   9   2        8.56       10.59      2.51 o 
   9   9   2        8.98        9.29      1.57 o 
  10   9   2       16.57       12.62      1.78 o 
 -10  10   2      110.79      139.33     11.38 o 
  -9  10   2        2.41        5.25      1.80 o 
  -8  10   2        5.90        3.89      1.17 o 
  -7  10   2        0.14        3.93      1.09 o 
  -6  10   2       52.21       57.55      2.52 o 
  -5  10   2        1.40        3.88      3.72 o 
  -4  10   2       11.68       12.65      1.46 o 
  -3  10   2       49.63       46.30      2.75 o 
  -2  10   2       54.40       57.83      5.50 o 
  -1  10   2       33.65       32.84      2.78 o 
   0  10   2       63.07       70.27      3.28 o 
   1  10   2      450.20      476.45     14.27 o 
   2  10   2      180.48      180.30      6.22 o 
   3  10   2      248.08      259.39     16.57 o 
   4  10   2       36.89       36.32      2.67 o 
   5  10   2      298.32      354.53     46.63 o 
   6  10   2      139.92      496.11    125.19 o 
   7  10   2       47.98       64.77      3.92 o 
   8  10   2       28.00       31.42      3.71 o 
   9  10   2       35.74       33.09      6.52 o 
  -9  11   2      159.49      149.96     17.11 o 
  -8  11   2       83.95       93.41      6.72 o 
  -7  11   2      160.53      155.09      7.32 o 
  -6  11   2       12.72        5.63      3.81 o 
  -5  11   2        6.14        6.83      2.14 o 
  -4  11   2       55.66       60.68      3.01 o 
  -3  11   2       23.61       24.12      3.88 o 
  -2  11   2       26.29       30.38      2.74 o 
  -1  11   2       20.11       18.74      3.01 o 
   0  11   2       17.72       15.80      1.82 o 
   1  11   2       75.85       67.26      5.49 o 
   2  11   2      155.58      170.20     10.33 o 
   3  11   2      188.28      207.20      6.47 o 
   4  11   2       13.69       13.17      2.63 o 
   5  11   2        0.15        2.38      0.79 o 
   6  11   2       18.96       46.35      7.50 o 
   7  11   2        2.68        2.89      1.65 o 
   8  11   2        0.05        3.19      1.62 o 
  -8  12   2        2.46        3.31      1.74 o 
  -7  12   2       15.96       24.94      3.54 o 
  -6  12   2       79.39       79.00      6.13 o 
  -5  12   2        5.57        4.20      1.52 o 
  -4  12   2       32.21       30.31      5.70 o 
  -3  12   2        0.72        3.55      1.14 o 
  -2  12   2        3.18        7.55      1.55 o 
  -1  12   2        0.33        2.19      2.38 o 
   0  12   2       95.28       84.10      4.03 o 
   1  12   2       20.70       17.44      1.75 o 
   2  12   2      265.80      258.58     24.81 o 
   3  12   2       16.04       23.51     11.63 o 
   4  12   2      128.83      134.20     12.67 o 
   5  12   2        8.45        5.28      2.01 o 
   6  12   2        0.00        6.58      2.69 o 
   7  12   2       26.30       26.92      5.70 o 
  -6  13   2        1.08        1.59      0.88 o 
  -5  13   2        3.64        2.50      1.39 o 
  -4  13   2      175.96      168.57     12.33 o 
  -3  13   2        0.33        2.27      1.96 o 
  -2  13   2       19.31       21.45      7.60 o 
  -1  13   2      134.97      147.75      9.63 o 
   0  13   2        1.94        1.24      1.21 o 
   1  13   2       98.36       99.28      6.24 o 
   2  13   2       81.48       82.83      9.24 o 
   3  13   2       42.41       40.30      8.00 o 
   4  13   2       15.42       15.97      4.13 o 
   5  13   2        1.46        3.25      1.56 o 
  -4  14   2       11.47        6.52      2.16 o 
  -3  14   2       91.52       86.09      8.00 o 
  -2  14   2        7.04        4.43      1.05 o 
  -1  14   2       18.77       12.14      2.35 o 
   0  14   2        5.72        3.92      1.07 o 
   1  14   2      120.50      104.61     16.12 o 
   2  14   2       33.64       26.69      6.79 o 
 -13   0   3        2.30        2.51      1.64 o 
 -11   0   3      454.74      450.95     14.58 o 
  -9   0   3      928.64      917.08     12.64 o 
  -7   0   3     4299.00     4615.42    215.04 o 
  -5   0   3     1834.11     1885.44     20.92 o 
  -3   0   3       19.66       10.65      2.35 o 
  -1   0   3      482.79      415.85      2.99 o 
   3   0   3       28.41       41.27      4.15 o 
   5   0   3      883.25      940.30     17.39 o 
   7   0   3       12.44       14.75      1.57 o 
   9   0   3       81.57       76.56      6.13 o 
  11   0   3       14.13       12.13      3.11 o 
  13   0   3        6.23        3.42      2.58 o 
 -14   1   3        1.37        4.25      1.12 o 
 -13   1   3       80.04       77.63      4.85 o 
 -12   1   3       70.57       69.15      2.92 o 
 -11   1   3       36.09       40.64      2.44 o 
 -10   1   3        2.09        4.48      0.86 o 
  -9   1   3      321.15      330.47      4.24 o 
  -8   1   3      528.08      532.22      9.70 o 
  -7   1   3        4.29        5.56      0.93 o 
  -6   1   3     2956.36     3167.11     99.69 o 
  -5   1   3     1459.09     1498.57     24.25 o 
  -4   1   3      488.80      479.32      4.21 o 
  -3   1   3       27.16       25.74      1.09 o 
  -2   1   3     1080.52     1029.73     11.11 o 
  -1   1   3      442.96      383.75      4.45 o 
   0   1   3      844.19      796.60      6.14 o 
   1   1   3       19.64       19.49      0.54 o 
   2   1   3       10.87        5.62      0.50 o 
   3   1   3      608.23      548.95      6.93 o 
   4   1   3     1374.51     1440.79     26.37 o 
   5   1   3       32.48       36.59      4.10 o 
   6   1   3       90.74       84.93      4.86 o 
   7   1   3       14.14       16.96      2.05 o 
   8   1   3      145.92      137.36      3.15 o 
   9   1   3       54.69       43.57      1.75 o 
  10   1   3       19.68       18.10      2.02 o 
  11   1   3       11.84       11.63      2.45 o 
  12   1   3       90.88      104.57      6.28 o 
 -14   2   3      156.67      146.49      8.44 o 
 -13   2   3      144.90      162.19      5.77 o 
 -12   2   3       73.92       83.38      3.55 o 
 -11   2   3        0.08        4.85      1.04 o 
 -10   2   3        4.31        6.92      1.79 o 
  -9   2   3      217.52      217.27      7.10 o 
  -8   2   3      168.82      164.85      3.51 o 
  -7   2   3      445.34      480.72     11.60 o 
  -6   2   3      129.92      159.97      4.49 o 
  -5   2   3     2023.64     2107.79     40.70 o 
  -4   2   3     2720.12     2810.26     21.07 o 
  -3   2   3      376.77      340.74      6.95 o 
  -2   2   3      372.90      361.02      6.95 o 
  -1   2   3        4.22        3.93      0.29 o 
   0   2   3     2288.13     2330.93     35.77 o 
   1   2   3     2615.35     2614.98     12.13 o 
   2   2   3     2181.76     2429.72     11.33 o 
   3   2   3      311.44      338.17      3.59 o 
   4   2   3      758.14      774.54     10.02 o 
   5   2   3       72.38       63.76      2.53 o 
   6   2   3        2.51        1.41      0.43 o 
   7   2   3        1.36        1.70      0.63 o 
   8   2   3      126.53      131.65      2.93 o 
   9   2   3        1.70        5.23      1.03 o 
  10   2   3       58.27       58.29      3.15 o 
  11   2   3       12.42       11.50      1.11 o 
  12   2   3       29.04       23.05      2.70 o 
 -14   3   3      209.87      195.67     10.29 o 
 -13   3   3        1.72        4.09      0.97 o 
 -12   3   3       65.48       68.84      3.99 o 
 -11   3   3       35.68       30.39      1.74 o 
 -10   3   3      202.32      187.88      3.94 o 
  -9   3   3      388.53      373.72      8.66 o 
  -8   3   3      196.45      191.50      5.50 o 
  -7   3   3       59.72       59.95      2.95 o 
  -6   3   3      378.18      414.86      5.61 o 
  -5   3   3     1703.81     1811.89     51.54 o 
  -4   3   3       69.72       69.96      2.03 o 
  -3   3   3     1227.95     1331.07     13.15 o 
  -2   3   3      495.00      460.97      3.09 o 
  -1   3   3      298.96      344.08      8.57 o 
   0   3   3      452.57      482.88      4.45 o 
   1   3   3      586.47      615.73      4.63 o 
   2   3   3      112.83      127.29      3.33 o 
   3   3   3      224.60      284.48      7.65 o 
   4   3   3       26.48       33.47      3.73 o 
   5   3   3      161.68      169.59      4.96 o 
   6   3   3       39.86       36.28      1.82 o 
   7   3   3       88.06       94.45      4.64 o 
   8   3   3      139.38      138.01      5.18 o 
   9   3   3       14.21       12.82      1.67 o 
  10   3   3        4.68        5.86      1.38 o 
  11   3   3       52.20       51.53      2.73 o 
  12   3   3      252.51      264.39     12.93 o 
 -14   4   3       23.55       19.91      2.48 o 
 -13   4   3        2.35        3.12      1.21 o 
 -12   4   3       15.87       17.61      1.72 o 
 -11   4   3       39.50       43.79      3.56 o 
 -10   4   3       14.23       11.63      1.12 o 
  -9   4   3       11.09       11.53      1.18 o 
  -8   4   3        7.16       11.00      1.16 o 
  -7   4   3      253.99      254.09      5.59 o 
  -6   4   3      218.49      222.41      7.33 o 
  -5   4   3        3.76        2.01      0.50 o 
  -4   4   3        5.80       14.21      1.86 o 
  -3   4   3       17.36       15.25      1.40 o 
  -2   4   3      486.92      475.63      7.08 o 
  -1   4   3      100.80       90.93      4.05 o 
   0   4   3      664.57      692.69      4.56 o 
   1   4   3      404.77      457.94      4.30 o 
   2   4   3     2069.42     2276.86     20.25 o 
   3   4   3       51.51       62.54      3.97 o 
   4   4   3        7.63       11.81      0.75 o 
   5   4   3        0.03        2.05      0.70 o 
   6   4   3       90.00       94.75      3.05 o 
   7   4   3       71.60       71.28      2.06 o 
   8   4   3       19.98       24.61      2.23 o 
   9   4   3        2.64        2.60      0.89 o 
  10   4   3        0.07        3.34      0.86 o 
  11   4   3        1.53        2.70      0.79 o 
  12   4   3        7.33        4.06      1.00 o 
 -14   5   3      139.75      142.10      9.03 o 
 -13   5   3       10.85        5.71      2.05 o 
 -12   5   3        7.79        8.12      2.08 o 
 -11   5   3       48.37       55.37      3.28 o 
 -10   5   3       22.87       26.26      1.75 o 
  -9   5   3       49.37       43.76      4.10 o 
  -8   5   3      265.12      286.69     13.25 o 
  -7   5   3       83.51       84.63      5.13 o 
  -6   5   3      197.05      206.64      3.19 o 
  -5   5   3        0.59        1.96      0.50 o 
  -4   5   3      415.17      444.35      6.40 o 
  -3   5   3       14.47        6.09      0.95 o 
  -2   5   3      112.90      113.07      2.80 o 
  -1   5   3      175.52      143.84      6.33 o 
   0   5   3     2848.77     3136.55     51.37 o 
   1   5   3      710.80      766.16      9.54 o 
   2   5   3      244.64      266.15      5.86 o 
   3   5   3       36.69       51.84      5.32 o 
   4   5   3       95.56       86.27      2.35 o 
   5   5   3       42.70       55.60      3.12 o 
   6   5   3        6.46        7.91      1.61 o 
   7   5   3       86.04       80.12      3.18 o 
   8   5   3       77.16       84.63      2.75 o 
   9   5   3       52.83       49.26      1.84 o 
  10   5   3       56.20       59.50      4.71 o 
  11   5   3        0.15        1.64      0.84 o 
  12   5   3        9.67       10.65      1.96 o 
 -13   6   3      355.20      372.95     18.21 o 
 -12   6   3       10.96       11.49      2.37 o 
 -11   6   3       69.68       69.98      5.24 o 
 -10   6   3       21.62       22.06      1.87 o 
  -9   6   3      240.90      213.71      5.96 o 
  -8   6   3       66.10       58.97      3.17 o 
  -7   6   3      111.18      108.48      3.40 o 
  -6   6   3      885.75      924.11     18.81 o 
  -5   6   3       59.83       64.93      4.56 o 
  -4   6   3       87.84       82.40      5.68 o 
  -3   6   3       18.79       18.09      1.94 o 
  -2   6   3       35.05       31.88      3.61 o 
  -1   6   3     1138.91     1269.66     39.89 o 
   0   6   3       38.93       46.18      5.01 o 
   1   6   3      261.61      202.49      6.32 o 
   2   6   3       25.98       22.85      1.07 o 
   3   6   3      279.06      293.44      5.41 o 
   4   6   3       12.84       16.48      1.07 o 
   5   6   3       69.06       69.14      2.78 o 
   6   6   3        0.57        3.19      0.80 o 
   7   6   3       19.61       22.02      1.54 o 
   8   6   3       36.70       40.12      1.41 o 
   9   6   3        0.46        1.28      0.98 o 
  10   6   3       18.07       19.79      2.22 o 
  11   6   3       59.01       59.87      5.75 o 
 -13   7   3        3.43        3.29      0.80 o 
 -12   7   3      154.62      176.83      3.72 o 
 -11   7   3       77.62      104.47      7.55 o 
 -10   7   3        1.15        2.16      0.67 o 
  -9   7   3        2.40        2.83      0.86 o 
  -8   7   3      221.17      245.73      6.09 o 
  -7   7   3      401.19      386.13      9.97 o 
  -6   7   3      171.58      169.32      4.80 o 
  -5   7   3      527.87      587.17      8.36 o 
  -4   7   3       58.87       61.92      8.53 o 
  -3   7   3        2.67        4.06      0.38 o 
  -2   7   3      921.39      953.99     31.00 o 
  -1   7   3      109.14       99.46      4.84 o 
   0   7   3       69.86       62.21      2.23 o 
   1   7   3       24.48       27.32      1.86 o 
   2   7   3      100.97      119.46      3.18 o 
   3   7   3        0.97        1.37      0.41 o 
   4   7   3       17.19       14.07      1.56 o 
   5   7   3        1.33        1.45      0.76 o 
   6   7   3        0.00        4.14      0.77 o 
   7   7   3      321.39      332.58      6.32 o 
   8   7   3        4.75        4.95      0.81 o 
   9   7   3        7.76        7.11      1.16 o 
  10   7   3        0.54        2.89      0.65 o 
  11   7   3       12.65        5.61      2.18 o 
 -12   8   3       19.41       19.54      3.99 o 
 -11   8   3       91.19       94.56     13.20 o 
 -10   8   3       86.62       85.95      6.22 o 
  -9   8   3        6.90        5.86      1.18 o 
  -8   8   3      332.23      317.92      7.31 o 
  -7   8   3      212.73      199.84      6.90 o 
  -6   8   3      206.40      204.90      5.18 o 
  -5   8   3       35.42       54.03      7.53 o 
  -4   8   3        7.88        8.91      1.61 o 
  -3   8   3       28.72       28.21      2.79 o 
  -2   8   3       20.80       23.11      2.76 o 
  -1   8   3      101.25       96.64      2.90 o 
   0   8   3      174.90      164.01      3.08 o 
   1   8   3        5.81        4.03      0.45 o 
   2   8   3        0.32        1.37      0.88 o 
   3   8   3      310.81      304.98      5.74 o 
   4   8   3      203.89      221.04      3.42 o 
   5   8   3      276.92      284.24      8.37 o 
   6   8   3        0.00        1.74      0.73 o 
   7   8   3       38.66       37.78      2.34 o 
   8   8   3        1.10        4.07      1.08 o 
   9   8   3      270.17      329.52     17.19 o 
  10   8   3       27.32       26.21      4.65 o 
 -11   9   3       60.81       67.64      9.23 o 
 -10   9   3       52.73       51.11      6.03 o 
  -9   9   3       82.54       82.90      9.84 o 
  -8   9   3      380.99      385.03     14.91 o 
  -7   9   3        3.23        3.52      1.85 o 
  -6   9   3       91.66       95.39      4.76 o 
  -5   9   3       35.00       42.54      3.75 o 
  -4   9   3        1.91        4.84      1.18 o 
  -3   9   3      122.74      112.28      4.98 o 
  -2   9   3       43.94       48.45      9.23 o 
  -1   9   3       52.05       46.95      3.31 o 
   0   9   3       14.51       14.33      1.30 o 
   1   9   3       12.66       14.96      1.38 o 
   2   9   3       85.42       97.77      9.55 o 
   3   9   3       50.35       47.80      2.37 o 
   4   9   3       46.70       44.06      3.23 o 
   5   9   3       56.48       49.05      3.88 o 
   6   9   3      111.81      116.44     47.40 o 
   7   9   3      293.75      271.02     30.29 o 
   8   9   3        5.05        4.45      1.20 o 
   9   9   3       86.08       72.52      9.16 o 
 -10  10   3       12.21       10.43      2.94 o 
  -9  10   3        1.81        2.57      0.79 o 
  -8  10   3        0.07        3.82      4.56 o 
  -7  10   3      162.94      147.29      9.07 o 
  -6  10   3        0.48        3.09      0.96 o 
  -5  10   3       25.02       21.02      2.02 o 
  -4  10   3       68.63       62.03      8.80 o 
  -3  10   3       29.05       24.27      3.04 o 
  -2  10   3        0.00        1.04      1.00 o 
  -1  10   3        3.52        4.53      1.07 o 
   0  10   3       16.69       14.19      1.48 o 
   1  10   3       45.12       47.43      2.33 o 
   2  10   3       46.43       49.28      6.33 o 
   3  10   3        0.02        4.43      2.16 o 
   4  10   3       15.42       13.96      2.09 o 
   5  10   3        0.12        2.68      1.02 o 
   6  10   3       15.32       17.89      7.84 o 
   7  10   3       83.12       76.41     10.69 o 
   8  10   3       25.11       28.16      6.88 o 
   9  10   3       17.73       14.14      2.92 o 
  -9  11   3        7.48        5.07      1.49 o 
  -8  11   3       26.20       24.98      7.10 o 
  -7  11   3      102.52      105.87      6.58 o 
  -6  11   3       10.29       11.52      1.85 o 
  -5  11   3      105.83      115.35     12.03 o 
  -4  11   3        2.37        2.84      1.10 o 
  -3  11   3        0.57        2.54      0.95 o 
  -2  11   3      159.04      160.49      7.53 o 
  -1  11   3       42.87       40.15      6.38 o 
   0  11   3        5.00        4.61      2.23 o 
   1  11   3        8.02        8.30      2.10 o 
   2  11   3       49.14       48.61      5.68 o 
   3  11   3        1.41        1.78      0.71 o 
   4  11   3        0.98        2.75      1.01 o 
   5  11   3       82.68       88.54     10.45 o 
   6  11   3       72.91      222.52     32.27 o 
   7  11   3       88.95       96.75     14.88 o 
  -8  12   3        7.27        2.92      1.25 o 
  -7  12   3       86.73       80.99      8.64 o 
  -6  12   3        0.22        1.16      0.88 o 
  -5  12   3      133.98      147.93     17.54 o 
  -4  12   3      189.78      181.51     14.58 o 
  -3  12   3        0.49        2.83      1.83 o 
  -2  12   3        0.22        2.77      1.59 o 
  -1  12   3       83.18       73.55      5.40 o 
   0  12   3      186.64      180.58     12.35 o 
   1  12   3       59.38       52.76      5.52 o 
   2  12   3       56.05       53.03      4.86 o 
   3  12   3       11.99       21.61      4.28 o 
   4  12   3       17.09       18.04      3.48 o 
   5  12   3      133.34      155.13      5.46 o 
   6  12   3        7.10        4.61      3.78 o 
  -6  13   3       31.95       25.84      6.70 o 
  -5  13   3       55.22       67.25      7.09 o 
  -4  13   3       76.12       76.44      3.96 o 
  -3  13   3       21.64       24.53      2.98 o 
  -2  13   3      213.28      208.83     19.87 o 
  -1  13   3      317.06      351.62     21.23 o 
   0  13   3        2.04        2.02      0.96 o 
   1  13   3        0.20        5.52      2.18 o 
   2  13   3        0.01        1.42      0.97 o 
   3  13   3        0.03        0.92      1.51 o 
  -3  14   3        2.88        4.58      1.95 o 
  -2  14   3       50.90       50.66      5.43 o 
  -1  14   3        8.68        9.27      2.57 o 
   0  14   3       82.09       87.95      8.09 o 
   1  14   3        5.35        5.55      1.89 o 
   2  14   3        7.07       10.39      3.04 o 
 -14   0   4       49.89       49.99      4.31 o 
 -12   0   4      108.91       96.22      5.87 o 
 -10   0   4        1.02        1.97      0.88 o 
  -8   0   4      198.62      197.67      5.68 o 
  -6   0   4        7.79        7.99      1.43 o 
  -4   0   4     2123.51     2113.26     12.40 o 
   0   0   4     1256.53     1267.59      5.15 o 
   2   0   4      281.03      247.92     13.11 o 
   4   0   4       64.31       46.69      7.45 o 
   6   0   4      349.84      351.32      9.73 o 
   8   0   4       71.96       73.02      2.66 o 
  10   0   4      265.20      246.28     12.60 o 
  12   0   4      177.09      188.37     12.30 o 
 -15   1   4        0.56        4.28      1.06 o 
 -14   1   4       10.40        8.94      1.50 o 
 -13   1   4        6.35        7.34      1.73 o 
 -12   1   4       43.34       46.05      5.31 o 
 -11   1   4       28.13       23.75      1.74 o 
 -10   1   4      162.37      150.19      3.49 o 
  -9   1   4      168.28      170.11      3.22 o 
  -8   1   4     1111.33     1170.07     20.16 o 
  -7   1   4      110.38      118.57      2.55 o 
  -6   1   4        2.54       12.28      1.60 o 
  -5   1   4      385.72      426.88      9.72 o 
  -4   1   4     1208.31     1265.49     18.23 o 
  -3   1   4       83.79       98.33      1.96 o 
  -2   1   4        2.45        1.32      1.25 o 
  -1   1   4      224.48      217.46      2.51 o 
   0   1   4     1023.43     1080.71      6.05 o 
   1   1   4      230.77      233.55      3.01 o 
   2   1   4      159.10      164.14      6.79 o 
   3   1   4        8.53       14.26      1.08 o 
   4   1   4        0.25        1.18      1.13 o 
   5   1   4       49.82       56.15      3.03 o 
   6   1   4       55.20       46.26      3.09 o 
   7   1   4        7.00        3.75      0.91 o 
   8   1   4      124.56      113.84      2.80 o 
   9   1   4      138.92      129.74      5.85 o 
  10   1   4      452.31      440.92     12.59 o 
  11   1   4        4.26        4.99      1.05 o 
  12   1   4        1.58        4.49      1.02 o 
 -14   2   4       73.69       64.35      3.71 o 
 -13   2   4        7.01        6.82      1.80 o 
 -12   2   4       39.69       52.89     35.86 o 
 -11   2   4        1.42        3.59      0.88 o 
 -10   2   4      236.11      257.52     14.37 o 
  -9   2   4       69.28       77.18      6.46 o 
  -8   2   4      312.84      345.70     10.57 o 
  -7   2   4      373.63      367.79      8.63 o 
  -6   2   4       29.51       27.00      3.22 o 
  -5   2   4      718.99      729.13      5.81 o 
  -4   2   4      138.07      152.37      8.13 o 
  -3   2   4       17.09       19.30      3.38 o 
  -2   2   4      810.31      750.55      6.78 o 
  -1   2   4      832.86      907.24      9.70 o 
   0   2   4       74.89       57.74      1.71 o 
   1   2   4       81.92       93.77      2.41 o 
   2   2   4      814.28      899.27     15.98 o 
   3   2   4       54.93       64.73      4.38 o 
   4   2   4       30.73       28.34      3.24 o 
   5   2   4       36.19       32.72      1.95 o 
   6   2   4       14.19        9.92      0.89 o 
   7   2   4        0.03        1.84      1.24 o 
   8   2   4       46.78       40.38      2.08 o 
   9   2   4        7.02        8.35      1.57 o 
  10   2   4       49.29       55.03      3.10 o 
  11   2   4        0.58        2.20      1.32 o 
  12   2   4       86.56       70.25      7.51 o 
 -14   3   4        3.99        3.44      0.80 o 
 -13   3   4       68.91       62.50      5.15 o 
 -12   3   4       30.86       31.83      2.60 o 
 -11   3   4      336.84      349.17      7.49 o 
 -10   3   4        3.23        6.77      1.20 o 
  -9   3   4      239.00      246.22      6.04 o 
  -8   3   4      186.16      171.49      3.98 o 
  -7   3   4      134.89      123.93      2.77 o 
  -6   3   4        0.24        1.64      0.75 o 
  -5   3   4       57.03       75.25      5.02 o 
  -4   3   4      474.59      435.62      5.41 o 
  -3   3   4      195.38      197.13      2.70 o 
  -2   3   4       40.97       41.22      3.71 o 
  -1   3   4     1180.74     1303.34     26.45 o 
   0   3   4     1533.55     1665.74     23.31 o 
   1   3   4      196.79      198.58      2.46 o 
   2   3   4        0.88        0.92      0.39 o 
   3   3   4        2.51        9.07      1.16 o 
   4   3   4      161.95      185.76     14.72 o 
   5   3   4        1.99        2.89      0.44 o 
   6   3   4       69.63       59.45      3.04 o 
   7   3   4      142.30      128.94      7.53 o 
   8   3   4       11.31       12.93      1.13 o 
   9   3   4       15.72       17.08      1.47 o 
  10   3   4        1.22        2.80      0.91 o 
  11   3   4        2.07        3.92      1.63 o 
  12   3   4       18.46       17.62      2.05 o 
 -14   4   4       65.80       61.71      4.11 o 
 -13   4   4        1.84        3.81      1.21 o 
 -12   4   4        1.81        4.08      0.84 o 
 -11   4   4       10.07        6.99      1.02 o 
 -10   4   4       64.84       77.29      3.20 o 
  -9   4   4        3.32        6.20      2.07 o 
  -8   4   4       28.42       30.12      3.07 o 
  -7   4   4      144.66      150.48      3.36 o 
  -6   4   4      661.00      609.80     13.39 o 
  -5   4   4      188.09      176.99      3.29 o 
  -4   4   4      344.02      367.87     12.59 o 
  -3   4   4       16.14       23.16      1.13 o 
  -2   4   4       74.97       65.13      1.84 o 
  -1   4   4       56.15       64.58      2.87 o 
   0   4   4      307.90      378.14      4.81 o 
   1   4   4      459.97      558.12      7.82 o 
   2   4   4     5166.09     5636.78    185.60 o 
   3   4   4       79.80       61.18      3.04 o 
   4   4   4        0.52        2.06      0.48 o 
   5   4   4      115.36      138.17      3.12 o 
   6   4   4       12.44       15.14      1.36 o 
   7   4   4        2.92        5.28      0.80 o 
   8   4   4        0.76        2.96      0.98 o 
   9   4   4       49.73       55.65      7.12 o 
  10   4   4      159.51      159.14      4.75 o 
  11   4   4       18.12       14.84      2.13 o 
 -14   5   4       78.37       90.10     12.24 o 
 -13   5   4        7.21        3.81      2.43 o 
 -12   5   4      114.66      117.81      6.65 o 
 -11   5   4      146.66      154.56      4.10 o 
 -10   5   4        4.96        6.46      1.19 o 
  -9   5   4       92.44       89.06      3.91 o 
  -8   5   4      332.10      345.99     10.89 o 
  -7   5   4       21.42       22.43      4.11 o 
  -6   5   4       67.45       76.95      5.54 o 
  -5   5   4      434.76      456.24     16.74 o 
  -4   5   4        6.80        6.44      1.34 o 
  -3   5   4      287.11      284.65     10.21 o 
  -2   5   4      680.42      718.71     20.62 o 
  -1   5   4       14.11       16.38      1.71 o 
   0   5   4      568.98      589.29     10.53 o 
   1   5   4       54.44       41.92      4.22 o 
   2   5   4      152.67      168.24      2.23 o 
   3   5   4      727.40      721.03     16.18 o 
   4   5   4      444.90      444.26      7.95 o 
   5   5   4      211.38      194.54     11.41 o 
   6   5   4        1.00        2.51      1.15 o 
   7   5   4        0.67        2.85      0.59 o 
   8   5   4      154.84      164.71      5.48 o 
   9   5   4       38.19       42.02      3.08 o 
  10   5   4       47.75       47.49      2.33 o 
  11   5   4        1.46        1.06      0.87 o 
 -13   6   4        9.05        8.12      1.71 o 
 -12   6   4        0.38        1.31      1.07 o 
 -11   6   4        2.87        6.63      1.15 o 
 -10   6   4       23.93       25.46      1.90 o 
  -9   6   4       56.37       55.18      3.46 o 
  -8   6   4      207.02      175.57      4.17 o 
  -7   6   4        4.22        5.80      3.00 o 
  -6   6   4       56.99       62.68      5.74 o 
  -5   6   4       83.20       92.29      5.58 o 
  -4   6   4        0.76        2.66      1.59 o 
  -3   6   4      234.06      239.28     10.32 o 
  -2   6   4      119.15       94.24      3.23 o 
  -1   6   4      645.19      683.73     16.45 o 
   0   6   4      361.03      383.34      4.51 o 
   1   6   4      499.55      532.12      8.09 o 
   2   6   4       50.74       53.81      5.30 o 
   3   6   4      687.25      712.89     12.36 o 
   4   6   4      658.78      714.62      7.16 o 
   5   6   4      205.98      214.24      6.07 o 
   6   6   4       64.74       63.04      2.00 o 
   7   6   4        5.46        6.06      0.95 o 
   8   6   4        0.48        2.07      0.68 o 
   9   6   4       19.57       19.97      1.56 o 
  10   6   4       73.68       82.50      8.97 o 
  11   6   4        1.42        2.54      1.55 o 
 -13   7   4        1.78        2.89      0.98 o 
 -12   7   4       61.76       69.26      3.95 o 
 -11   7   4       31.23       30.93      2.13 o 
 -10   7   4       17.06       14.58      2.24 o 
  -9   7   4        1.48        1.64      0.66 o 
  -8   7   4        2.77        5.52      2.73 o 
  -7   7   4      112.15      102.20      5.04 o 
  -6   7   4      182.46      169.47      5.95 o 
  -5   7   4       83.70       74.97      5.59 o 
  -4   7   4        0.00        2.60      0.89 o 
  -3   7   4      237.26      260.44     34.30 o 
  -2   7   4      859.39      822.22     19.13 o 
  -1   7   4        0.13        2.03      0.43 o 
   0   7   4       87.94       84.14      3.48 o 
   1   7   4      444.63      435.00      8.57 o 
   2   7   4       35.07       39.40      2.05 o 
   3   7   4       83.55       71.90      2.80 o 
   4   7   4      294.29      299.86      5.95 o 
   5   7   4       93.23       82.33      3.02 o 
   6   7   4        1.21        2.43      0.93 o 
   7   7   4        6.34        7.02      1.11 o 
   8   7   4       67.21       62.99      3.61 o 
   9   7   4       18.62       13.45      1.42 o 
  10   7   4       44.68       43.59      4.62 o 
 -12   8   4        6.70        4.94      1.13 o 
 -11   8   4        0.27        1.62      0.87 o 
 -10   8   4       11.08       11.07      4.25 o 
  -9   8   4        0.66        2.55      2.17 o 
  -8   8   4       87.85       72.32      4.41 o 
  -7   8   4      256.93      230.89      7.77 o 
  -6   8   4        0.01        2.29      0.68 o 
  -5   8   4        3.48        1.91      1.61 o 
  -4   8   4      130.53      116.57      3.40 o 
  -3   8   4       86.20      107.51     10.16 o 
  -2   8   4      677.84      669.10     22.59 o 
  -1   8   4       15.07       15.75      1.63 o 
   0   8   4       79.82       72.55      3.73 o 
   1   8   4       17.19       13.45      0.79 o 
   2   8   4        0.44        0.77      0.47 o 
   3   8   4      211.89      224.82      6.57 o 
   4   8   4       14.90       12.40      2.78 o 
   5   8   4       18.35       20.51      1.45 o 
   6   8   4        0.16        1.27      0.53 o 
   7   8   4       43.86       43.63      3.46 o 
   8   8   4        1.22        2.53      0.79 o 
   9   8   4       36.97       41.96      4.71 o 
  10   8   4       57.81       49.27      6.67 o 
 -11   9   4      103.54      112.76     29.63 o 
 -10   9   4       80.34       50.97      6.41 o 
  -9   9   4        2.09        4.48      2.41 o 
  -8   9   4        1.78        4.49      1.92 o 
  -7   9   4      128.47      120.65      6.93 o 
  -6   9   4       22.55        9.93      1.89 o 
  -5   9   4        1.00        5.28      1.09 o 
  -4   9   4        2.43        4.48      0.86 o 
  -3   9   4        9.11       15.11      1.68 o 
  -2   9   4      183.52      167.62      3.84 o 
  -1   9   4       48.10       39.14      2.60 o 
   0   9   4      105.50      103.32      3.22 o 
   1   9   4       16.09       16.50      1.07 o 
   2   9   4       18.45       19.78      1.15 o 
   3   9   4       12.48       10.86      0.92 o 
   4   9   4       15.86       16.74      1.72 o 
   5   9   4        1.17        2.49      0.61 o 
   6   9   4       61.96       71.99     68.75 o 
   7   9   4        7.46        4.75      1.21 o 
   8   9   4       14.40       10.58      2.48 o 
   9   9   4      192.18      185.22     13.90 o 
 -11  10   4       18.09       21.05      3.19 o 
 -10  10   4       23.46       21.61      3.90 o 
  -9  10   4      219.88      208.33     21.65 o 
  -8  10   4        8.38        9.04      2.26 o 
  -7  10   4       46.27       40.16      4.41 o 
  -6  10   4      186.14      191.55      6.26 o 
  -5  10   4       65.93       59.61      3.23 o 
  -4  10   4      577.99      584.29     13.27 o 
  -3  10   4       31.95       30.33      2.34 o 
  -2  10   4        0.17        1.88      0.78 o 
  -1  10   4       15.50       13.98      1.52 o 
   0  10   4       17.28       18.22      2.45 o 
   1  10   4       10.55        7.28      3.42 o 
   2  10   4       57.66       57.25      2.32 o 
   3  10   4       11.66        8.79      2.76 o 
   4  10   4        2.50        4.37      1.33 o 
   5  10   4       63.28       59.55      7.50 o 
   6  10   4        8.41       24.50      5.49 o 
   7  10   4        2.32        5.17      2.13 o 
   8  10   4      198.93      221.40     18.34 o 
  -9  11   4       44.10       39.01      6.83 o 
  -8  11   4        4.70        4.62      1.38 o 
  -7  11   4        1.03        2.57      2.54 o 
  -6  11   4        7.40        7.72      2.44 o 
  -5  11   4       23.71       34.68      6.52 o 
  -4  11   4        9.36        9.39      1.89 o 
  -3  11   4      543.27      550.34     14.98 o 
  -2  11   4       12.80       16.50      2.66 o 
  -1  11   4      403.93      393.36     11.34 o 
   0  11   4       35.79       36.71      5.37 o 
   1  11   4        8.82        6.84      1.29 o 
   2  11   4       31.00       33.01      4.78 o 
   3  11   4       14.66       24.50      3.84 o 
   4  11   4        0.21        5.02      2.27 o 
   5  11   4        0.13        2.33      1.15 o 
   6  11   4       72.81      206.58     23.06 o 
   7  11   4       53.73       50.10      8.38 o 
  -8  12   4        0.25        2.14      1.27 o 
  -7  12   4        1.64        1.72      1.04 o 
  -6  12   4       24.53       21.50      7.26 o 
  -5  12   4        2.05        5.55      2.51 o 
  -4  12   4       54.60       45.28      4.83 o 
  -3  12   4       87.16       84.24      8.30 o 
  -2  12   4       43.96       24.80      5.23 o 
  -1  12   4        3.05        2.24      0.94 o 
   0  12   4        0.21        5.93      2.04 o 
   1  12   4      245.54      262.85     12.58 o 
   2  12   4        4.83        9.06      2.24 o 
   3  12   4       22.52       40.12      8.15 o 
   4  12   4        2.13        4.49      2.07 o 
   5  12   4      130.80      151.59     17.60 o 
  -6  13   4       19.35       22.27      3.88 o 
  -5  13   4       23.12       17.71      6.02 o 
  -4  13   4        0.80        2.26      2.17 o 
  -3  13   4        2.68        3.81      1.65 o 
  -1  13   4        8.92        7.68      2.36 o 
   2  13   4       33.32       29.05      6.58 o 
   3  13   4       66.69       52.88      8.38 o 
   4  13   4      105.62      114.03     20.28 o 
  -3  14   4       23.01       26.22      3.48 o 
  -2  14   4        1.50        1.71      1.51 o 
  -1  14   4       28.81       32.59      3.93 o 
   0  14   4      125.90      119.76     10.60 o 
 -15   0   5       85.77       89.92      7.26 o 
 -13   0   5      159.92      164.05     12.98 o 
 -11   0   5       19.03       13.49      1.92 o 
  -9   0   5      189.08      186.08      9.05 o 
  -7   0   5     1266.46     1209.56     21.71 o 
  -5   0   5       42.52      157.04     34.66 o 
  -3   0   5      571.95      606.56     32.25 o 
  -1   0   5      699.81      773.74     10.99 o 
   1   0   5      106.70       79.71      3.28 o 
   3   0   5       16.07       24.06      4.20 o 
   5   0   5      198.83      198.52      7.89 o 
   7   0   5       68.62       80.82      5.70 o 
   9   0   5       80.92       69.21      3.81 o 
  11   0   5      636.44      635.60      7.46 o 
 -15   1   5       24.16       21.12      2.01 o 
 -14   1   5        6.70        8.45      4.77 o 
 -13   1   5      159.52      169.96      8.96 o 
 -12   1   5        9.84       11.54      1.44 o 
 -11   1   5      102.16      115.64      4.49 o 
 -10   1   5        0.55        2.76      0.84 o 
  -9   1   5       57.83       35.70      2.54 o 
  -8   1   5      219.94      244.43      5.39 o 
  -7   1   5       94.47      103.99      6.86 o 
  -6   1   5      232.52      233.35      4.73 o 
  -5   1   5        1.48        2.01      1.18 o 
  -4   1   5       40.21       44.51      2.08 o 
  -3   1   5      984.60      988.65     23.48 o 
  -2   1   5      548.49      580.76      6.96 o 
  -1   1   5      128.74      122.11      2.61 o 
   0   1   5     3383.18     3431.20    141.49 o 
   1   1   5        2.81        1.98      0.47 o 
   2   1   5      465.98      455.73      4.03 o 
   3   1   5       35.20       31.28      4.05 o 
   4   1   5        9.48        8.67      0.77 o 
   5   1   5       80.13       83.95      3.94 o 
   6   1   5       30.29       27.79      1.90 o 
   7   1   5       79.71       59.21      2.01 o 
   8   1   5        1.51        3.90      0.86 o 
   9   1   5      512.74      494.23     17.30 o 
  10   1   5        0.08        3.31      1.42 o 
  11   1   5       45.66       35.11      2.97 o 
 -15   2   5       91.37       96.75      7.81 o 
 -14   2   5      103.37      105.16      6.20 o 
 -13   2   5        5.93        9.79      1.56 o 
 -12   2   5       15.46       17.36      1.98 o 
 -11   2   5       27.62       24.78      3.91 o 
 -10   2   5      308.39      334.54      5.84 o 
  -9   2   5        7.70        9.60      1.47 o 
  -8   2   5       34.14       29.97      2.10 o 
  -7   2   5       47.82       46.82      2.46 o 
  -6   2   5      201.88      192.03      3.71 o 
  -5   2   5        0.89        2.67      1.21 o 
  -4   2   5      526.18      522.78      6.14 o 
  -3   2   5       89.45      105.66      3.87 o 
  -2   2   5      382.66      345.07      5.04 o 
  -1   2   5       42.85       46.33      1.74 o 
   0   2   5     2566.49     2815.81     27.37 o 
   1   2   5     1108.29     1210.47      8.52 o 
   2   2   5        0.02        0.09      0.28 o 
   3   2   5       38.39       43.90      2.36 o 
   4   2   5      334.41      324.46      6.50 o 
   5   2   5        2.06        3.31      0.59 o 
   6   2   5        7.97       11.22      1.01 o 
   7   2   5       57.02       49.76      1.82 o 
   8   2   5      589.65      582.07     10.90 o 
   9   2   5        8.56        8.22      0.88 o 
  10   2   5        0.27        2.91      0.95 o 
  11   2   5       93.03       95.28      6.85 o 
 -14   3   5       36.18       30.59      3.34 o 
 -13   3   5      160.54      163.77      8.13 o 
 -12   3   5        0.02        2.75      0.81 o 
 -11   3   5       54.29       54.03      2.62 o 
 -10   3   5       53.67       56.39      2.73 o 
  -9   3   5       50.12       54.63      3.39 o 
  -8   3   5       37.33       33.33      2.78 o 
  -7   3   5      396.96      427.19     10.84 o 
  -6   3   5      238.07      231.92      8.48 o 
  -5   3   5       11.61       10.66      2.52 o 
  -4   3   5      182.49      156.77      8.24 o 
  -3   3   5       54.87       48.79      5.90 o 
  -2   3   5       63.88       72.30      2.00 o 
  -1   3   5        1.60        5.04      1.40 o 
   0   3   5     2161.00     2295.55     52.90 o 
   1   3   5      143.42      145.48      4.29 o 
   2   3   5      101.70      107.58      4.12 o 
   3   3   5       16.05       14.40      1.40 o 
   4   3   5       83.23       87.86      7.10 o 
   5   3   5       41.08       41.87      2.68 o 
   6   3   5        0.95        4.50      0.70 o 
   7   3   5      627.18      597.08     13.06 o 
   8   3   5       67.98       62.82      1.90 o 
   9   3   5       50.25       49.02      4.88 o 
  10   3   5        3.74        3.59      0.91 o 
  11   3   5        1.03        2.58      1.16 o 
 -14   4   5        8.94       11.80      1.75 o 
 -13   4   5        0.00        2.93      1.48 o 
 -12   4   5       73.30       69.67      3.92 o 
 -11   4   5       39.98       37.94      2.00 o 
 -10   4   5       19.94       30.01      1.81 o 
  -9   4   5       49.15       52.42      2.96 o 
  -8   4   5      300.27      311.43     10.00 o 
  -7   4   5        5.33        7.16      0.93 o 
  -6   4   5       20.52       17.52      1.67 o 
  -5   4   5      657.41      657.30     17.43 o 
  -4   4   5      297.59      278.70      5.16 o 
  -3   4   5        1.82        3.25      1.39 o 
  -2   4   5      121.23      106.31      3.28 o 
  -1   4   5      133.56      117.47      1.39 o 
   0   4   5        6.34        4.74      0.95 o 
   1   4   5       33.23       24.98      2.49 o 
   2   4   5      986.90     1022.03     11.40 o 
   3   4   5      102.72      108.07      3.21 o 
   4   4   5       65.39       62.34      3.51 o 
   5   4   5      119.49       87.66      3.23 o 
   6   4   5        0.27        2.22      0.65 o 
   7   4   5       32.14       19.29      1.95 o 
   8   4   5       21.65       19.21      1.61 o 
   9   4   5       48.88       51.85      3.25 o 
  10   4   5       26.30       24.68      3.65 o 
  11   4   5        2.85        2.84      1.00 o 
 -14   5   5       25.83       22.67      2.34 o 
 -13   5   5       10.35        8.69      1.41 o 
 -12   5   5       88.25       95.00      5.92 o 
 -11   5   5       19.27       14.65      1.59 o 
 -10   5   5       46.87       44.14      4.07 o 
  -9   5   5      147.69      122.46      3.06 o 
  -8   5   5      102.61       92.88      5.70 o 
  -7   5   5       57.08       61.30      4.44 o 
  -6   5   5       11.25       17.95      2.66 o 
  -5   5   5        2.81        4.07      2.42 o 
  -4   5   5       74.54       84.71      3.09 o 
  -3   5   5      185.29      212.13      4.40 o 
  -2   5   5       30.39       32.70      3.64 o 
  -1   5   5       19.79       22.01      2.24 o 
   0   5   5       19.26       24.32      1.03 o 
   1   5   5       70.84       45.88      1.62 o 
   2   5   5       44.53       37.74      1.64 o 
   3   5   5      520.39      536.01     36.54 o 
   4   5   5       21.61       17.41      1.08 o 
   5   5   5       14.89       22.18      3.07 o 
   6   5   5      534.20      493.68     12.55 o 
   7   5   5       21.03       19.92      0.97 o 
   8   5   5       84.17       84.47      4.02 o 
   9   5   5        4.43        7.33      1.47 o 
  10   5   5        7.90        7.14      1.42 o 
 -13   6   5       63.17       67.13      7.51 o 
 -12   6   5       15.56       16.01      1.40 o 
 -11   6   5       30.28       30.48      2.55 o 
 -10   6   5        3.91        2.82      1.40 o 
  -9   6   5       68.15       68.00      3.61 o 
  -8   6   5        6.37       17.81      1.46 o 
  -7   6   5       62.59       66.96      5.52 o 
  -6   6   5        0.96        2.30      2.30 o 
  -5   6   5       83.00       96.76     14.56 o 
  -4   6   5      153.12      133.21      5.67 o 
  -3   6   5      131.42      122.53      5.40 o 
  -2   6   5       13.98       13.94      1.43 o 
  -1   6   5      236.88      257.32      3.19 o 
   0   6   5      526.94      533.02     12.26 o 
   1   6   5        2.95        3.89      0.55 o 
   2   6   5      215.52      226.49      4.13 o 
   3   6   5       26.05       31.04      1.66 o 
   4   6   5       25.08       33.54      1.71 o 
   5   6   5      283.24      274.36      6.50 o 
   6   6   5        6.55        9.43      1.75 o 
   7   6   5      370.78      343.79     17.28 o 
   8   6   5       27.83       27.72      2.04 o 
   9   6   5       61.75       59.27      3.26 o 
  10   6   5      132.58      124.59      7.30 o 
 -13   7   5        3.98        2.92      0.84 o 
 -12   7   5        6.99        6.42      1.50 o 
 -11   7   5       31.98       29.86      2.38 o 
 -10   7   5       21.32       18.29      1.87 o 
  -9   7   5       12.96       10.58      1.86 o 
  -8   7   5      105.76       86.89      5.52 o 
  -7   7   5        1.37        1.84      2.33 o 
  -6   7   5       74.56       49.12      4.06 o 
  -5   7   5       98.87       82.91      5.04 o 
  -4   7   5      227.13      211.07      8.86 o 
  -3   7   5      322.82      321.39      9.16 o 
  -2   7   5       97.43      109.31      5.59 o 
  -1   7   5      143.68      120.95      2.29 o 
   0   7   5       46.04       43.25      2.26 o 
   1   7   5       47.82       44.50      2.20 o 
   2   7   5      184.07      177.21      6.25 o 
   3   7   5       71.41       52.50      3.54 o 
   4   7   5       47.47       54.53      1.65 o 
   5   7   5        1.39        1.40      0.61 o 
   6   7   5       40.90       40.32      2.40 o 
   7   7   5       87.70       88.53      7.40 o 
   8   7   5      175.39      187.21      9.18 o 
   9   7   5       47.14       47.20      2.21 o 
  10   7   5       24.99       14.98      3.46 o 
 -12   8   5        8.14       15.12      3.45 o 
 -11   8   5        4.33        4.30      1.03 o 
 -10   8   5        8.84       10.36      2.37 o 
  -9   8   5        1.42        6.32      2.21 o 
  -8   8   5        6.10       14.70      3.19 o 
  -7   8   5      386.36      370.59     12.00 o 
  -6   8   5      342.22      325.74     19.52 o 
  -5   8   5      325.39      304.40     14.72 o 
  -4   8   5      145.17      145.11      8.49 o 
  -3   8   5       81.61       86.37      4.27 o 
  -2   8   5       34.73       35.22      1.73 o 
  -1   8   5      171.34      172.81      4.62 o 
   0   8   5       45.76       43.68      2.43 o 
   1   8   5       12.87        9.74      1.17 o 
   2   8   5       35.51       27.04      2.11 o 
   3   8   5        7.97        7.08      0.75 o 
   4   8   5       69.58       74.83      3.51 o 
   5   8   5       14.51       12.06      1.76 o 
   6   8   5        2.21        2.11      0.61 o 
   7   8   5       21.02       21.33      1.54 o 
   8   8   5       24.20       20.43      2.23 o 
   9   8   5        1.40        2.46      1.18 o 
 -11   9   5        9.03        8.73      2.26 o 
 -10   9   5       56.17       67.79      5.55 o 
  -9   9   5        4.13        3.39      1.86 o 
  -8   9   5       25.19       23.77      2.51 o 
  -7   9   5       50.40       44.99      2.75 o 
  -6   9   5        8.40        3.68      1.01 o 
  -5   9   5      633.36      635.02     31.34 o 
  -4   9   5       11.14        9.73      2.44 o 
  -3   9   5       47.64       38.88      1.76 o 
  -2   9   5       17.00       14.63      6.29 o 
  -1   9   5      219.87      215.27     21.16 o 
   0   9   5       12.25        9.02      0.70 o 
   1   9   5      188.85      178.25      5.93 o 
   2   9   5        1.73        2.48      0.61 o 
   3   9   5      189.28      198.18     26.87 o 
   4   9   5        2.78        2.80      1.23 o 
   5   9   5        1.69        3.68      0.82 o 
   6   9   5        5.35        7.28      3.48 o 
   7   9   5        0.33        0.40      0.78 o 
   8   9   5       12.63       11.36      4.27 o 
 -11  10   5       61.01       60.37      4.53 o 
 -10  10   5        1.08        6.26      2.21 o 
  -8  10   5       78.59       76.18      5.30 o 
  -7  10   5        4.61        6.69      1.40 o 
  -6  10   5        5.07        4.38      1.08 o 
  -5  10   5       70.93       91.01     32.73 o 
  -4  10   5       12.94       14.45      2.27 o 
  -3  10   5       94.79      104.67      5.23 o 
  -2  10   5        5.49        4.76      1.07 o 
  -1  10   5       24.10       23.26      3.93 o 
   0  10   5      206.83      210.99      8.21 o 
   1  10   5        4.51        6.23      1.89 o 
   2  10   5        4.81        3.31      1.30 o 
   3  10   5      169.68      186.12     17.30 o 
   4  10   5        4.61        5.76      2.01 o 
   5  10   5       25.78       19.31      3.13 o 
   6  10   5       21.89       36.02      6.94 o 
   7  10   5       11.03        7.06      2.27 o 
  -9  11   5       13.86       14.37      5.52 o 
  -8  11   5        9.83       12.42      2.19 o 
  -6  11   5       90.23      137.17      8.68 o 
  -5  11   5        8.37        5.94      3.00 o 
  -4  11   5       13.59        9.94      1.47 o 
  -3  11   5      255.43      259.92     10.79 o 
  -2  11   5       15.34       12.69      1.55 o 
  -1  11   5       12.78       13.43      2.24 o 
   0  11   5      155.14      165.97     10.36 o 
   1  11   5       24.58       31.18      3.96 o 
   2  11   5       17.65       14.79      2.89 o 
   3  11   5        2.85        6.26      2.98 o 
   4  11   5       27.91       26.48      5.52 o 
   5  11   5        9.04        8.71      2.45 o 
   6  11   5       20.46       18.13      4.25 o 
  -8  12   5        3.91        3.20      2.21 o 
  -7  12   5       14.53       14.84      3.65 o 
  -6  12   5        7.12        4.74      3.53 o 
  -5  12   5       32.64       18.81      3.87 o 
  -4  12   5        0.38        3.07      1.59 o 
  -3  12   5        8.20        5.14      1.83 o 
  -2  12   5       34.86       35.96      3.54 o 
  -1  12   5        4.99        6.64      2.75 o 
   0  12   5        9.00       11.40      2.13 o 
   1  12   5       75.68       86.15      6.76 o 
   2  12   5      107.25      105.40      9.86 o 
   3  12   5       78.14       89.81      8.92 o 
   4  12   5       87.15       76.29     11.04 o 
   5  12   5       31.66       25.24      4.72 o 
  -6  13   5       23.21       10.45      3.01 o 
  -5  13   5      116.47      127.90     12.13 o 
  -2  13   5        7.62        8.30      1.83 o 
  -1  13   5        1.22        1.59      1.65 o 
   0  13   5        0.25        1.68      1.71 o 
   1  13   5       52.29       60.23      6.32 o 
   2  13   5       77.29       55.98      6.32 o 
   3  13   5        4.70        9.56      2.92 o 
 -14   0   6       85.62       97.22     18.31 o 
 -12   0   6      288.00      285.85      6.59 o 
 -10   0   6       15.62        9.23      2.58 o 
  -8   0   6        0.14        4.23      1.05 o 
  -6   0   6      224.53      242.05      6.05 o 
  -4   0   6       17.55       20.34      2.66 o 
  -2   0   6      761.98      736.07     17.41 o 
   0   0   6      244.25      235.73      4.80 o 
   2   0   6      867.87      778.30     50.09 o 
   4   0   6       36.08       37.79      2.99 o 
   6   0   6      341.78      338.51      6.91 o 
   8   0   6        0.16        0.64      1.01 o 
  10   0   6       21.69       16.34      2.95 o 
 -15   1   6       16.99       11.58      2.33 o 
 -14   1   6        2.26        5.44      1.81 o 
 -13   1   6        0.29        2.44      0.87 o 
 -12   1   6       54.49       63.51      7.63 o 
 -11   1   6        6.91        7.18      1.66 o 
 -10   1   6      107.05       92.94      5.15 o 
  -9   1   6      181.68      170.13      5.16 o 
  -8   1   6      227.08      224.01      7.17 o 
  -7   1   6        6.29        6.94      1.14 o 
  -6   1   6      162.08      165.38      6.78 o 
  -5   1   6      174.88      176.88      4.81 o 
  -4   1   6       68.50       61.61      2.61 o 
  -3   1   6      247.87      253.60      9.47 o 
  -2   1   6     3549.69     3931.90     50.48 o 
  -1   1   6       87.47       82.43      2.38 o 
   0   1   6      258.31      260.89      3.58 o 
   1   1   6       20.17       18.49      1.94 o 
   2   1   6       58.87       63.72      3.17 o 
   3   1   6      483.22      476.60     12.33 o 
   4   1   6      531.72      503.15      8.93 o 
   5   1   6       46.91       56.67      3.94 o 
   6   1   6      104.56      111.54      2.89 o 
   7   1   6        7.74        8.16      2.05 o 
   8   1   6      139.07      140.59      4.09 o 
   9   1   6        7.29        7.02      1.51 o 
  10   1   6       14.11       13.91      1.38 o 
  11   1   6        0.14        2.00      1.00 o 
 -15   2   6        3.29        2.79      1.18 o 
 -14   2   6       38.95       47.85      7.32 o 
 -13   2   6        4.54        2.86      0.98 o 
 -12   2   6        0.46        3.24      1.18 o 
 -11   2   6       41.77       34.07      2.91 o 
 -10   2   6      111.08      102.70      3.44 o 
  -9   2   6       42.90       39.89      2.37 o 
  -8   2   6       84.92       67.56      4.07 o 
  -7   2   6      243.37      222.85     24.53 o 
  -6   2   6      320.54      325.86     29.10 o 
  -5   2   6       55.36       63.36      4.72 o 
  -4   2   6       12.33       20.47      3.29 o 
  -3   2   6      352.07      348.22     11.95 o 
  -2   2   6      738.94      664.92      5.57 o 
  -1   2   6      225.89      261.87      3.09 o 
   0   2   6      711.69      706.83      7.87 o 
   1   2   6      148.90      158.27      3.56 o 
   2   2   6       91.38       83.93      1.79 o 
   3   2   6      366.82      393.72      7.30 o 
   4   2   6      327.35      319.24      7.55 o 
   5   2   6       65.04       58.87      2.49 o 
   6   2   6        0.12        2.01      0.60 o 
   7   2   6       31.77       28.94      1.38 o 
   8   2   6        2.72        2.67      1.15 o 
   9   2   6       26.88       26.02      1.69 o 
  10   2   6        8.14        3.63      0.99 o 
  11   2   6      195.10      216.30     14.60 o 
 -14   3   6       33.81       40.60      7.23 o 
 -13   3   6        0.14        3.81      1.07 o 
 -12   3   6       43.66       35.10      2.57 o 
 -11   3   6      129.17      124.81      7.61 o 
 -10   3   6       26.73       41.66      2.17 o 
  -9   3   6      150.13      126.06      6.03 o 
  -8   3   6      412.70      386.81      7.02 o 
  -7   3   6       24.98       27.39      2.30 o 
  -6   3   6      279.42      286.54     13.31 o 
  -5   3   6      540.02      510.57      9.82 o 
  -4   3   6       83.70       80.62      1.98 o 
  -3   3   6       22.68       18.71      2.42 o 
  -2   3   6      498.55      493.13      6.32 o 
  -1   3   6       78.75       75.78      2.20 o 
   0   3   6      881.50      839.52     13.73 o 
   1   3   6      626.32      670.23     12.45 o 
   2   3   6        1.35        2.14      0.58 o 
   3   3   6      273.38      236.50      9.90 o 
   4   3   6      331.94      313.45      4.01 o 
   5   3   6      309.43      324.48     10.46 o 
   6   3   6       37.75       32.69      2.44 o 
   7   3   6       34.48       26.23      1.69 o 
   8   3   6       14.54       18.30      1.48 o 
   9   3   6       27.95       20.29      1.47 o 
  10   3   6      194.32      211.25     10.23 o 
 -14   4   6       14.68       10.40      2.19 o 
 -13   4   6       27.59       28.60      2.51 o 
 -12   4   6       73.53       73.01      5.47 o 
 -11   4   6        6.61        3.63      0.93 o 
 -10   4   6      228.13      196.49      5.32 o 
  -9   4   6       38.86       40.70      3.98 o 
  -8   4   6      164.01      169.90     13.61 o 
  -7   4   6       78.02       63.69      4.58 o 
  -6   4   6       10.97       12.12      2.61 o 
  -5   4   6       89.72       80.66      7.20 o 
  -4   4   6      176.85      193.85      4.39 o 
  -3   4   6       84.86       79.60      1.28 o 
  -2   4   6       17.00       17.05      1.75 o 
  -1   4   6      168.17      165.87      2.77 o 
   0   4   6        5.04        4.90      1.18 o 
   1   4   6       99.88       96.78      3.21 o 
   2   4   6        2.31        2.06      0.85 o 
   3   4   6      154.80      159.95      6.13 o 
   4   4   6      136.54      132.26      3.48 o 
   5   4   6     1370.68     1294.84     15.86 o 
   6   4   6      365.05      377.78      8.46 o 
   7   4   6      403.12      380.79     11.03 o 
   8   4   6        4.53        5.36      6.07 o 
   9   4   6        4.57        6.20      2.58 o 
  10   4   6       87.49       95.12      6.52 o 
 -14   5   6        2.25        2.71      1.36 o 
 -13   5   6        0.84        2.27      0.81 o 
 -12   5   6       21.15       22.17      2.17 o 
 -11   5   6        1.61        1.92      1.72 o 
 -10   5   6        6.08        6.42      1.44 o 
  -9   5   6      255.51      198.19      7.04 o 
  -8   5   6        1.57        6.14      1.81 o 
  -7   5   6       91.23       89.58      3.83 o 
  -6   5   6       22.84       28.00      2.51 o 
  -5   5   6      541.54      560.30     14.05 o 
  -4   5   6       11.94       15.40      1.35 o 
  -3   5   6      113.15      100.11      1.87 o 
  -2   5   6      149.12      141.76      2.64 o 
  -1   5   6       70.45       70.68      3.31 o 
   0   5   6       23.85       32.85      1.72 o 
   1   5   6        7.68        5.86      0.73 o 
   2   5   6       25.35       31.96      3.09 o 
   3   5   6       13.74        7.37      0.81 o 
   4   5   6        4.38        3.47      0.47 o 
   5   5   6       39.10       41.86      2.35 o 
   6   5   6       46.49       31.03      1.43 o 
   7   5   6        4.11        3.76      1.06 o 
   8   5   6      132.69      131.61      7.47 o 
   9   5   6        1.24        3.81      1.16 o 
  10   5   6        0.80        2.14      1.58 o 
 -13   6   6       41.88       37.62      3.22 o 
 -12   6   6        5.18        3.07      1.52 o 
 -11   6   6      110.61      119.40      5.39 o 
 -10   6   6       25.26       16.41      2.17 o 
  -9   6   6       90.49       82.02      9.85 o 
  -8   6   6       32.26       23.34      1.84 o 
  -7   6   6      600.03      529.77     10.74 o 
  -6   6   6      702.08      687.96     21.63 o 
  -5   6   6       64.93       70.15      7.03 o 
  -4   6   6        5.60       12.25      2.04 o 
  -3   6   6      323.74      304.72     10.29 o 
  -2   6   6      294.93      275.19      4.48 o 
  -1   6   6        2.18        2.42      1.43 o 
   0   6   6        5.31        2.71      1.72 o 
   1   6   6       71.27       65.92      4.27 o 
   2   6   6        0.04        2.20      0.97 o 
   3   6   6      112.44       83.78     11.90 o 
   4   6   6      272.40      228.21      7.32 o 
   5   6   6       99.00       84.54      8.25 o 
   6   6   6       88.53       88.67      4.57 o 
   7   6   6      135.12      131.71      5.24 o 
   8   6   6      121.59      117.45      4.05 o 
   9   6   6        0.91        0.30      0.77 o 
 -13   7   6       19.66       21.68      4.10 o 
 -12   7   6        2.10        7.10      2.04 o 
 -11   7   6        5.16        6.80      1.93 o 
 -10   7   6      195.82      207.29      9.08 o 
  -9   7   6       28.66       23.20      1.86 o 
  -8   7   6       90.25       76.92      9.05 o 
  -7   7   6       20.84       11.28      1.95 o 
  -6   7   6        5.46        8.33      1.68 o 
  -5   7   6        1.72        1.83      0.78 o 
  -4   7   6        0.22        1.09      1.09 o 
  -3   7   6       12.54        7.86      0.69 o 
  -2   7   6       15.70       12.60      1.15 o 
  -1   7   6      307.93      288.85      6.54 o 
   0   7   6      153.92      152.03      4.26 o 
   1   7   6      168.22      147.47      2.78 o 
   2   7   6        0.23        2.90      0.89 o 
   3   7   6       51.63       34.45      4.91 o 
   4   7   6      130.73      117.93      4.47 o 
   5   7   6       45.42       44.00      2.48 o 
   6   7   6       12.20       13.09      1.27 o 
   7   7   6       48.46       54.66      2.33 o 
   8   7   6       27.19       27.40      2.79 o 
   9   7   6       71.45       51.01      4.10 o 
 -12   8   6       31.11       40.20      3.60 o 
 -11   8   6       43.87       45.57      7.59 o 
 -10   8   6        2.78        5.69      1.85 o 
  -9   8   6        0.44        3.76      1.32 o 
  -8   8   6        9.23       12.02      2.78 o 
  -7   8   6      267.40      243.71      9.33 o 
  -6   8   6        0.02        1.81      0.69 o 
  -5   8   6      106.01       91.77      4.40 o 
  -4   8   6      144.69      137.13      8.00 o 
  -3   8   6       32.29       36.74      2.20 o 
  -2   8   6      837.34      836.49     25.26 o 
  -1   8   6        0.99        2.86      0.69 o 
   0   8   6        6.21        5.81      0.60 o 
   1   8   6      665.16      642.53     10.67 o 
   2   8   6       50.46       39.76      2.79 o 
   3   8   6      121.17      124.52      9.67 o 
   4   8   6       59.46       48.19      2.08 o 
   5   8   6      183.38      189.62     14.81 o 
   6   8   6        5.97        6.81      1.32 o 
   7   8   6       10.42        7.72      2.09 o 
   8   8   6       16.96       12.00      2.04 o 
 -11   9   6        2.07        3.47      1.40 o 
 -10   9   6       11.24        7.56      2.39 o 
  -9   9   6        1.19        5.02      2.77 o 
  -8   9   6        1.81        6.23      2.42 o 
  -7   9   6       42.95       37.27      7.53 o 
  -6   9   6       70.90       69.58      6.88 o 
  -5   9   6       79.25       60.05      4.02 o 
  -4   9   6        2.13        2.75      0.88 o 
  -3   9   6      153.67      144.63      7.56 o 
  -2   9   6      328.57      333.64     43.51 o 
  -1   9   6      484.72      543.21     24.14 o 
   0   9   6      102.03      119.84      6.58 o 
   1   9   6        5.54        3.48      0.77 o 
   2   9   6        1.79        2.92      0.59 o 
   3   9   6       43.50       35.51     12.28 o 
   4   9   6       53.96       64.01      5.37 o 
   5   9   6        1.97        3.32      1.21 o 
   6   9   6       15.26       16.31      6.11 o 
   7   9   6        6.26        3.79      2.26 o 
 -10  10   6        6.70        5.95      1.65 o 
  -9  10   6       47.47       53.05      4.69 o 
  -8  10   6       40.49       29.94      3.31 o 
  -7  10   6       44.91       44.32      7.44 o 
  -6  10   6       14.36        9.50      1.44 o 
  -5  10   6       50.14       48.15      9.76 o 
  -4  10   6       19.12       16.72      3.45 o 
  -3  10   6       12.31       18.16      2.33 o 
  -2  10   6        2.03        2.77      1.54 o 
  -1  10   6      292.62      249.23     15.06 o 
   0  10   6       13.01       12.99      2.51 o 
   1  10   6      379.62      366.46     10.81 o 
   2  10   6       50.78       52.14      6.44 o 
   3  10   6       72.80      107.79     18.39 o 
   4  10   6       24.57       27.84      5.05 o 
   5  10   6        8.90        2.98      2.30 o 
   6  10   6       74.19       81.60     11.04 o 
  -9  11   6       38.83       29.73      5.82 o 
  -8  11   6        0.05        4.16      2.10 o 
  -7  11   6        0.29        1.58      1.80 o 
  -6  11   6        9.84       10.89      9.64 o 
  -5  11   6       16.75       17.15      2.78 o 
  -4  11   6       32.42       31.29      3.78 o 
  -3  11   6        7.90       15.76      2.57 o 
  -2  11   6       65.68       65.45     16.53 o 
  -1  11   6       81.67       77.29      8.06 o 
   0  11   6      238.79      250.71     24.13 o 
   1  11   6       76.52       82.31      8.56 o 
   2  11   6       51.25       53.05      4.99 o 
   3  11   6       15.26       22.23      4.19 o 
   4  11   6       18.30       18.27      4.43 o 
   5  11   6        0.27        4.49      1.33 o 
  -7  12   6       75.16       84.70      8.59 o 
  -6  12   6       13.25       12.84      2.92 o 
  -5  12   6       29.15       34.25      6.88 o 
  -4  12   6        9.32       16.74      3.07 o 
  -3  12   6        0.02        3.22      1.36 o 
  -2  12   6       96.76      105.99      7.53 o 
  -1  12   6        0.01        1.56      1.42 o 
   0  12   6      110.26      125.69      8.53 o 
   1  12   6        3.01        8.30      2.42 o 
   2  12   6      127.17      124.30     10.25 o 
   3  12   6      100.39      110.25     15.56 o 
   4  12   6        2.01        3.16      1.68 o 
  -5  13   6        5.21        4.31      1.86 o 
  -4  13   6       54.89       50.72      5.23 o 
  -3  13   6        0.09        1.42      1.74 o 
  -2  13   6        4.07       10.45      3.16 o 
  -1  13   6       27.48       24.39      4.84 o 
   0  13   6        1.53        0.15      1.45 o 
   1  13   6       37.30       35.84      4.84 o 
 -15   0   7       29.17       35.00      7.71 o 
 -13   0   7      124.64      130.54    210.20 o 
 -11   0   7       16.90       23.95     10.81 o 
  -9   0   7       72.81       80.87      6.73 o 
  -7   0   7      292.99      280.29     10.81 o 
  -5   0   7        9.83       14.50      1.98 o 
  -3   0   7      477.97      525.58      9.84 o 
  -1   0   7      434.26      515.47     23.09 o 
   1   0   7      890.02      798.06     14.37 o 
   3   0   7      337.95      304.39      4.89 o 
   5   0   7       91.60       92.95      4.07 o 
   7   0   7       48.31       52.74      2.12 o 
   9   0   7        0.27        4.02      1.42 o 
 -15   1   7       57.41       54.90      8.20 o 
 -14   1   7       76.35       71.87      4.71 o 
 -13   1   7        0.32        3.94      1.23 o 
 -12   1   7       35.77       33.96      2.44 o 
 -11   1   7        0.69        3.73      1.10 o 
 -10   1   7       97.77       91.42      4.40 o 
  -9   1   7       54.33       40.67      4.06 o 
  -8   1   7      583.22      604.86      8.99 o 
  -7   1   7        0.44        2.86      1.54 o 
  -6   1   7      380.06      384.34     19.14 o 
  -5   1   7      342.54      328.71     25.13 o 
  -4   1   7      496.64      493.54      6.86 o 
  -3   1   7      104.09      125.09      2.27 o 
  -2   1   7        0.01        1.47      0.50 o 
  -1   1   7      127.81      129.11      2.68 o 
   0   1   7       60.34       78.90      2.58 o 
   1   1   7     1111.35     1124.44     27.31 o 
   2   1   7      921.59      895.89     15.45 o 
   3   1   7      973.80      922.20     11.23 o 
   4   1   7      380.87      383.62      8.69 o 
   5   1   7      436.76      437.13     12.44 o 
   6   1   7      200.59      194.57      6.06 o 
   7   1   7       72.04       67.97      4.71 o 
   8   1   7       13.00       17.09      1.91 o 
   9   1   7       22.94       25.19      1.92 o 
  10   1   7        4.60        6.61      1.34 o 
 -14   2   7       35.78       28.06      2.86 o 
 -13   2   7        9.40        7.89      1.67 o 
 -12   2   7       43.73       33.66      3.22 o 
 -11   2   7       58.39       63.68      3.12 o 
 -10   2   7       83.17      109.01      4.54 o 
  -9   2   7        5.87       10.19      3.82 o 
  -8   2   7        4.97        6.16      1.56 o 
  -7   2   7       44.92       49.21      3.35 o 
  -6   2   7      123.78       99.78      3.40 o 
  -5   2   7      205.20      191.72      7.52 o 
  -4   2   7     2488.38     2444.21     70.90 o 
  -3   2   7       15.52       18.68      3.11 o 
  -2   2   7        0.03        1.29      0.81 o 
  -1   2   7       20.95       25.15      3.31 o 
   0   2   7       26.21       21.91      2.27 o 
   1   2   7      164.78      135.35      5.66 o 
   2   2   7        1.57        2.79      0.77 o 
   3   2   7      662.96      652.49     14.81 o 
   4   2   7      893.19      875.66     20.03 o 
   5   2   7      210.61      212.60      3.64 o 
   6   2   7      104.23      101.70      3.48 o 
   7   2   7       44.70       40.02      2.74 o 
   8   2   7       52.34       47.20      3.38 o 
   9   2   7        0.41        1.70      1.65 o 
  10   2   7       24.17       18.52      3.65 o 
 -14   3   7       86.83       88.37      9.06 o 
 -13   3   7        3.91        6.17      1.35 o 
 -12   3   7       40.22       43.70      3.50 o 
 -11   3   7       41.97       35.42      2.52 o 
 -10   3   7       70.73       58.51      3.23 o 
  -9   3   7       14.82       15.29      1.88 o 
  -8   3   7        9.53        8.44      5.43 o 
  -7   3   7      641.74      623.35     20.05 o 
  -6   3   7      459.83      480.08     23.55 o 
  -5   3   7     1149.79     1141.75     20.40 o 
  -4   3   7        1.33        3.02      0.83 o 
  -3   3   7        3.68        3.68      0.73 o 
  -2   3   7       10.12       13.25      1.46 o 
  -1   3   7       18.38       19.93      1.48 o 
   0   3   7        1.21        4.65      0.82 o 
   1   3   7        0.20        3.26      1.24 o 
   2   3   7      108.37      100.05      4.39 o 
   3   3   7      181.12      154.63      4.79 o 
   4   3   7        6.08        6.73      2.06 o 
   5   3   7       33.34       27.99      3.10 o 
   6   3   7      741.82      747.87     15.99 o 
   7   3   7       43.43       42.79      4.14 o 
   8   3   7        0.37        2.39      1.37 o 
   9   3   7       18.92       15.70      2.11 o 
  10   3   7       11.28       15.60      3.17 o 
 -14   4   7        0.85        5.59      1.56 o 
 -13   4   7        5.11        4.03      2.06 o 
 -12   4   7       17.94       17.55      1.96 o 
 -11   4   7        8.83        6.92      2.49 o 
 -10   4   7      188.18      172.32      7.88 o 
  -9   4   7       72.33       78.69      3.10 o 
  -8   4   7       40.90       32.60      2.62 o 
  -7   4   7       32.72       33.18      3.93 o 
  -6   4   7        0.71        1.75      1.05 o 
  -5   4   7      341.68      333.86      8.68 o 
  -4   4   7      584.57      535.02     10.74 o 
  -3   4   7        0.30        1.34      0.24 o 
  -2   4   7        4.14        6.53      1.34 o 
  -1   4   7        1.20        3.94      2.60 o 
   0   4   7       14.70       18.07      1.41 o 
   1   4   7      118.48      108.52      3.11 o 
   2   4   7      476.25      520.82      6.16 o 
   3   4   7      172.37      164.27      5.20 o 
   4   4   7       29.21       25.20      3.06 o 
   5   4   7      378.61      390.39     10.20 o 
   6   4   7       47.18       47.18      2.12 o 
   7   4   7       95.37       88.33      6.28 o 
   8   4   7        7.90       11.73      2.37 o 
   9   4   7        4.22        4.61      1.22 o 
 -14   5   7        0.44        5.28      1.94 o 
 -13   5   7        9.16       12.28      2.20 o 
 -12   5   7      294.57      317.20     10.79 o 
 -11   5   7        1.07        3.61      1.22 o 
 -10   5   7      130.74      139.57      6.54 o 
  -9   5   7       42.02       25.65      2.02 o 
  -8   5   7      260.10      272.92     31.54 o 
  -7   5   7      204.38      210.76     17.07 o 
  -6   5   7      716.50      729.80     48.17 o 
  -5   5   7       48.63       53.13      4.46 o 
  -4   5   7     1530.63     1501.59     47.21 o 
  -3   5   7      126.10      132.46      5.14 o 
  -2   5   7      144.85      143.19      6.79 o 
  -1   5   7        3.56        3.36      0.69 o 
   0   5   7       92.87      108.56      4.31 o 
   1   5   7      154.70      149.46      3.02 o 
   2   5   7        6.84        5.01      0.99 o 
   3   5   7        3.35        5.27      1.48 o 
   4   5   7       76.74       65.83      3.24 o 
   5   5   7      127.82      142.75      3.86 o 
   6   5   7       27.15       20.54      1.68 o 
   7   5   7       51.18       60.15      4.90 o 
   8   5   7      165.92      166.55     11.61 o 
   9   5   7      182.14      193.31     11.19 o 
 -13   6   7       47.75       48.75      4.20 o 
 -12   6   7        2.11        5.99      1.74 o 
 -11   6   7       12.32       13.02      2.14 o 
 -10   6   7        4.43        9.00      2.40 o 
  -9   6   7       46.51       34.77      5.27 o 
  -8   6   7       12.16       14.79      1.94 o 
  -7   6   7        3.02        5.51      1.52 o 
  -6   6   7      127.80      115.65     10.38 o 
  -5   6   7      277.27      271.80     11.70 o 
  -4   6   7      288.90      282.63      7.51 o 
  -3   6   7      949.93      936.58      9.58 o 
  -2   6   7      415.84      374.04      7.81 o 
  -1   6   7      566.18      537.31      6.24 o 
   0   6   7       82.86       77.87      3.30 o 
   1   6   7      150.71      140.52      2.78 o 
   2   6   7        5.40        4.11      0.88 o 
   3   6   7       33.94       29.17      1.55 o 
   4   6   7      117.03      131.31      3.69 o 
   5   6   7        4.68        3.44      1.08 o 
   6   6   7       20.97       24.28      1.97 o 
   7   6   7        0.78        0.65      0.81 o 
   8   6   7        1.50        3.03      0.90 o 
   9   6   7      102.71      103.94      6.90 o 
 -13   7   7        9.33       11.23      2.55 o 
 -12   7   7        1.29        2.84      1.38 o 
 -11   7   7       38.32       30.11      2.83 o 
 -10   7   7        2.60        8.37      2.09 o 
  -9   7   7        0.20        1.76      1.26 o 
  -8   7   7       25.09       26.19      1.85 o 
  -7   7   7        7.48        7.59      1.34 o 
  -6   7   7        0.79        3.88      1.06 o 
  -5   7   7      350.00      355.80      9.97 o 
  -4   7   7       15.76       13.37      1.36 o 
  -3   7   7      762.22      785.87     28.30 o 
  -2   7   7      275.78      269.39      4.53 o 
  -1   7   7      341.91      357.33      8.52 o 
   0   7   7       19.75       13.49      2.14 o 
   1   7   7       33.05       30.54      1.55 o 
   2   7   7       77.74       95.00      3.93 o 
   3   7   7       76.97       64.85      3.00 o 
   4   7   7      194.71      183.01      6.74 o 
   5   7   7      125.91      121.30      4.89 o 
   6   7   7      179.90      184.88      7.47 o 
   7   7   7       29.37       26.53      2.33 o 
   8   7   7       71.01       70.21      4.42 o 
 -12   8   7       90.59       72.91      7.77 o 
 -11   8   7      142.69      154.22     22.45 o 
 -10   8   7        2.12        6.21      1.67 o 
  -9   8   7      157.14      160.30     13.66 o 
  -8   8   7       21.31       18.27      3.20 o 
  -7   8   7       24.71       26.26      2.91 o 
  -6   8   7       52.58       49.54      3.34 o 
  -5   8   7       20.48       22.04      2.45 o 
  -4   8   7       13.40       15.17      1.90 o 
  -3   8   7       70.63       67.93      4.41 o 
  -2   8   7      485.44      445.41      9.61 o 
  -1   8   7       79.65       74.92      2.54 o 
   0   8   7       77.82       72.60      2.55 o 
   1   8   7       10.25       13.45      1.86 o 
   2   8   7      286.47      257.77     10.74 o 
   3   8   7       11.45        9.28      2.85 o 
   4   8   7       65.72       71.04      4.31 o 
   5   8   7        0.49        1.33      0.63 o 
   6   8   7        3.51        3.83      0.82 o 
   7   8   7       22.78       22.95      2.87 o 
 -11   9   7        2.29        1.86      1.83 o 
 -10   9   7        2.48        8.50      2.10 o 
  -9   9   7      164.53      168.02      6.31 o 
  -8   9   7       19.17       20.61      2.03 o 
  -7   9   7        9.65       10.10      2.16 o 
  -6   9   7       15.35       12.69      2.18 o 
  -5   9   7        0.00        8.21      3.66 o 
  -4   9   7       70.61       61.80      3.19 o 
  -3   9   7      100.70       91.46      9.18 o 
  -2   9   7       96.66      103.14      3.53 o 
  -1   9   7      187.00      198.36      5.24 o 
   0   9   7      102.09       79.85      4.65 o 
   1   9   7      121.02      111.02     12.16 o 
   2   9   7       25.35       32.60      2.60 o 
   3   9   7       23.83       21.15      3.09 o 
   4   9   7        7.65        4.20      1.11 o 
   5   9   7       15.97       11.01      2.07 o 
   6   9   7        9.67       10.92      2.02 o 
 -10  10   7        0.22        4.22      2.02 o 
  -9  10   7       19.56       18.92      3.19 o 
  -8  10   7       13.43       20.69      3.66 o 
  -7  10   7       10.52       17.27      2.80 o 
  -6  10   7       16.61       12.10      2.30 o 
  -5  10   7       22.06       19.87      2.86 o 
  -4  10   7       22.57       18.75      2.83 o 
  -3  10   7       44.53       47.41      3.22 o 
  -2  10   7        0.99        4.52      2.42 o 
  -1  10   7        9.83        5.02      1.98 o 
   0  10   7       39.30       32.50      3.96 o 
   1  10   7      111.60      119.90     12.05 o 
   2  10   7        7.47        4.75      2.39 o 
   3  10   7      134.53      146.51      9.89 o 
   4  10   7       96.95       96.84     10.75 o 
  -9  11   7      136.95      144.41     12.55 o 
  -8  11   7        2.68        3.75      1.83 o 
  -7  11   7        0.39        7.76      3.93 o 
  -6  11   7        1.51        2.45      1.68 o 
  -5  11   7        2.22        7.71      2.83 o 
  -4  11   7        6.78        7.11      2.13 o 
  -3  11   7       20.96       17.54      2.33 o 
  -2  11   7       49.91       57.07      4.13 o 
  -1  11   7       36.26       38.11      3.48 o 
   0  11   7        0.50        2.21      1.51 o 
   1  11   7       11.66       14.73      2.89 o 
   2  11   7       51.84       45.97      7.62 o 
   3  11   7       18.82       16.53      4.25 o 
   4  11   7       12.90       16.53      4.25 o 
  -7  12   7      129.22      159.70     13.73 o 
  -6  12   7        0.44        4.75      1.74 o 
  -5  12   7       45.79       34.51      7.14 o 
  -4  12   7       24.87       26.42      4.69 o 
  -3  12   7       12.07       15.32      2.98 o 
  -2  12   7       17.92       18.60      3.63 o 
  -1  12   7       23.87       14.88      3.25 o 
   0  12   7       21.98       19.16      3.57 o 
   1  12   7        2.76        6.23      1.59 o 
   2  12   7       36.88       40.68      6.73 o 
  -3  13   7        1.05        0.32      1.45 o 
  -2  13   7        2.26        0.83      1.56 o 
  -1  13   7       30.95       35.31      4.04 o 
 -14   0   8        0.67        3.93      2.57 o 
 -12   0   8       11.60       17.33      3.13 o 
 -10   0   8        0.34        5.96      2.24 o 
  -8   0   8      567.25      570.82     25.74 o 
  -6   0   8     1076.89     1028.06     35.50 o 
  -4   0   8     1137.56     1121.31     28.05 o 
  -2   0   8      524.48      549.05     25.68 o 
   0   0   8       58.45       84.06     23.41 o 
   2   0   8     2280.90     2104.63    171.50 o 
   4   0   8     2405.36     2231.92     58.44 o 
   6   0   8       20.54       25.86      2.63 o 
   8   0   8        4.82        7.84      2.64 o 
 -14   1   8      214.00      214.65      7.74 o 
 -13   1   8       78.95      101.34     19.75 o 
 -12   1   8       74.62       79.02     10.47 o 
 -11   1   8       13.46       22.22      3.88 o 
 -10   1   8      303.49      361.01    490.93 o 
  -9   1   8      196.91      190.73      4.95 o 
  -8   1   8        7.10        8.70      1.35 o 
  -7   1   8      349.69      380.52      8.18 o 
  -6   1   8      165.49      159.83      4.70 o 
  -5   1   8        3.18        5.10      1.76 o 
  -4   1   8        0.06        2.61      1.95 o 
  -3   1   8        0.78        0.95      0.77 o 
  -2   1   8       12.84        6.31      0.78 o 
  -1   1   8       12.11       14.17      1.28 o 
   0   1   8      390.63      393.98      9.91 o 
   1   1   8        2.29        2.92      0.77 o 
   2   1   8     3193.16     3076.73    225.54 o 
   3   1   8        4.23        5.00      0.71 o 
   4   1   8        0.59        2.08      0.80 o 
   5   1   8      431.78      425.03      9.47 o 
   6   1   8        0.55        2.20      0.88 o 
   7   1   8       85.78       89.22      4.44 o 
   8   1   8       95.17       94.91      6.55 o 
   9   1   8        2.46        1.63      1.31 o 
 -14   2   8       28.82       29.97      4.13 o 
 -13   2   8        0.71        6.16      3.22 o 
 -12   2   8      210.35      203.30      9.06 o 
 -11   2   8       80.24       84.83      4.57 o 
 -10   2   8       32.03       35.43      2.52 o 
  -9   2   8        0.79        5.70      2.51 o 
  -8   2   8      397.54      415.05     13.53 o 
  -7   2   8       14.08       16.46      8.77 o 
  -6   2   8      164.72      166.14     16.20 o 
  -5   2   8      309.38      298.42      7.76 o 
  -4   2   8       24.04       28.64      2.02 o 
  -3   2   8       11.71       17.21      0.99 o 
  -2   2   8        0.69        2.52      0.75 o 
  -1   2   8      345.26      316.27      6.78 o 
   0   2   8      365.70      384.32     11.96 o 
   1   2   8     1562.58     1608.61     22.92 o 
   2   2   8      163.75      172.30      4.12 o 
   3   2   8      381.46      372.73      5.08 o 
   4   2   8      426.58      425.10      9.21 o 
   5   2   8       48.24       41.73      1.70 o 
   6   2   8      143.70      147.34      4.64 o 
   7   2   8       12.90       11.99      1.59 o 
   8   2   8       42.37       38.57      2.55 o 
   9   2   8       72.62       70.35      4.18 o 
 -14   3   8       23.07       24.79      3.79 o 
 -13   3   8        5.69        5.73      1.95 o 
 -12   3   8       33.35       43.18      4.12 o 
 -11   3   8        3.95        5.19      1.91 o 
 -10   3   8       64.41       60.50      3.06 o 
  -9   3   8       10.01       14.53      1.86 o 
  -8   3   8       15.57       23.08      2.23 o 
  -7   3   8      349.07      341.63     11.62 o 
  -6   3   8      628.01      657.76     17.73 o 
  -5   3   8      298.72      259.54     10.06 o 
  -4   3   8        4.63        4.77      0.56 o 
  -3   3   8      482.39      491.24     17.44 o 
  -2   3   8       33.81       32.72      1.87 o 
  -1   3   8      778.75      833.56     30.27 o 
   0   3   8      891.64      849.57      9.15 o 
   1   3   8      213.07      228.31      4.54 o 
   2   3   8      141.40      120.64      4.89 o 
   3   3   8       75.85       79.99      4.46 o 
   4   3   8        0.16        1.75      1.56 o 
   5   3   8       80.96       79.95      3.43 o 
   6   3   8      175.70      193.48     11.01 o 
   7   3   8       10.18       12.65      1.53 o 
   8   3   8      104.10      122.89      6.58 o 
   9   3   8       33.18       29.63      2.55 o 
 -14   4   8       46.85       49.56      4.11 o 
 -13   4   8        3.26       10.14      2.42 o 
 -12   4   8       17.96       21.80      9.59 o 
 -11   4   8        1.65        8.17      2.16 o 
 -10   4   8        0.99        3.33      3.00 o 
  -9   4   8        0.83        4.06      1.45 o 
  -8   4   8      185.94      183.82      7.62 o 
  -7   4   8      378.58      403.65      8.85 o 
  -6   4   8      946.26      947.50     29.38 o 
  -5   4   8     2418.44     2429.07     33.89 o 
  -4   4   8      112.62       91.74      5.15 o 
  -3   4   8       43.69       43.97      6.96 o 
  -2   4   8      213.88      202.45      3.37 o 
  -1   4   8       58.40       58.20      5.59 o 
   0   4   8      426.46      402.62      8.82 o 
   1   4   8        4.01        8.71      1.24 o 
   2   4   8       12.46       12.64      2.21 o 
   3   4   8       72.94       78.67      5.31 o 
   4   4   8        1.00        2.39      0.76 o 
   5   4   8       41.09       45.38      2.20 o 
   6   4   8        1.47        5.08      0.86 o 
   7   4   8       25.98       28.45      1.79 o 
   8   4   8       35.41       34.77      4.37 o 
   9   4   8        0.12        2.75      2.91 o 
 -13   5   8        8.97        4.81      2.27 o 
 -12   5   8       21.54       17.96      2.05 o 
 -11   5   8       10.87       11.59      2.17 o 
 -10   5   8        8.24       11.50      1.58 o 
  -9   5   8       45.98       48.30      7.17 o 
  -8   5   8      294.89      294.05      9.70 o 
  -7   5   8       80.69       72.38      7.82 o 
  -6   5   8       28.84       23.09      1.94 o 
  -5   5   8       11.09       12.51      4.55 o 
  -4   5   8      678.52      756.14     43.09 o 
  -3   5   8       33.43       27.34      2.00 o 
  -2   5   8       32.73       33.88      2.58 o 
  -1   5   8      311.26      297.83      7.96 o 
   0   5   8       24.58       17.99      1.59 o 
   1   5   8        3.17        5.82      1.18 o 
   2   5   8       24.92       26.64      1.49 o 
   3   5   8       64.18       65.92      2.73 o 
   4   5   8       76.70       71.77      3.30 o 
   5   5   8       70.02       60.82      2.99 o 
   6   5   8       18.09       15.71      1.44 o 
   7   5   8        0.96        2.84      0.95 o 
   8   5   8        2.74        3.83      1.08 o 
 -13   6   8        3.88        5.26      1.80 o 
 -12   6   8        1.85        6.66      2.01 o 
 -11   6   8       16.96       15.49      5.17 o 
 -10   6   8       61.55       66.11      4.68 o 
  -9   6   8        0.81        4.66      1.44 o 
  -8   6   8       14.01       12.70      2.44 o 
  -7   6   8      140.69      144.43     12.67 o 
  -6   6   8        0.05        2.15      0.81 o 
  -5   6   8       65.35       59.31      3.30 o 
  -4   6   8      733.00      742.07     13.48 o 
  -3   6   8      101.75       88.97      2.27 o 
  -2   6   8      357.02      343.82      5.61 o 
  -1   6   8        8.11        8.82      1.95 o 
   0   6   8      350.94      343.44      5.61 o 
   1   6   8       34.95       31.96      1.60 o 
   2   6   8       34.58       33.98      2.23 o 
   3   6   8      140.72      133.02      5.48 o 
   4   6   8       51.22       52.95      4.39 o 
   5   6   8       47.42       46.85      3.23 o 
   6   6   8       44.14       53.36      2.45 o 
   7   6   8      161.56      162.87      4.44 o 
   8   6   8      128.44      122.95      7.70 o 
 -12   7   8        1.27        2.13      1.44 o 
 -11   7   8       47.51       41.89      3.18 o 
 -10   7   8      190.94      215.61     16.05 o 
  -9   7   8        0.84        3.29      1.28 o 
  -8   7   8       51.35       48.68      2.31 o 
  -7   7   8      185.26      188.44     11.86 o 
  -6   7   8      117.06      110.70      4.22 o 
  -5   7   8       51.61       59.32      3.25 o 
  -4   7   8       91.11       88.05      3.70 o 
  -3   7   8       32.85       34.15      1.62 o 
  -2   7   8       14.89       12.28      1.15 o 
  -1   7   8      512.06      507.42     17.45 o 
   0   7   8        1.38        4.55      1.33 o 
   1   7   8      427.94      437.88      8.38 o 
   2   7   8       51.18       50.26      1.63 o 
   3   7   8       98.46       89.46      4.04 o 
   4   7   8        1.72        3.73      1.28 o 
   5   7   8       29.40       24.52      1.99 o 
   6   7   8       20.40       20.40      2.10 o 
   7   7   8       33.35       30.48      3.80 o 
 -12   8   8      177.71      170.24     11.03 o 
 -11   8   8       28.58       18.06      2.89 o 
 -10   8   8        5.06        9.15      1.99 o 
  -9   8   8        1.56        2.65      0.95 o 
  -8   8   8       10.53        8.82      4.66 o 
  -7   8   8        4.61        4.48      2.27 o 
  -6   8   8        3.29        5.09      1.21 o 
  -5   8   8      265.86      276.33     41.49 o 
  -4   8   8        9.43       10.40      1.61 o 
  -3   8   8       18.62       19.04      1.52 o 
  -2   8   8      122.08      120.65      2.95 o 
  -1   8   8      110.08      120.25      2.93 o 
   0   8   8       14.93       17.81      1.95 o 
   1   8   8        3.29        4.94      0.86 o 
   2   8   8        0.05        2.70      0.72 o 
   3   8   8      253.12      251.44     10.36 o 
   4   8   8       17.27       14.96      2.50 o 
   5   8   8       20.58       25.22      3.51 o 
   6   8   8        0.70        2.07      0.83 o 
 -11   9   8        0.00        2.30      1.71 o 
 -10   9   8      115.58       96.28      4.90 o 
  -9   9   8       10.66        6.58      2.48 o 
  -8   9   8       25.27       28.55      3.25 o 
  -7   9   8        0.21        2.48      1.71 o 
  -6   9   8        1.57        6.05      1.89 o 
  -5   9   8        2.09        3.85      1.39 o 
  -4   9   8       36.73       35.90      6.04 o 
  -3   9   8      197.51      213.92      9.42 o 
  -2   9   8       13.91        8.17      1.80 o 
  -1   9   8       13.46       11.43      2.30 o 
   0   9   8       61.89       54.79      2.07 o 
   1   9   8      128.93      129.70     15.46 o 
   2   9   8       37.66       45.02     13.55 o 
   3   9   8      106.07      100.24      9.83 o 
   4   9   8      126.91      107.65     16.77 o 
   5   9   8      123.23      141.72     17.66 o 
   6   9   8       77.90       60.67     10.51 o 
 -10  10   8        3.25        1.80      1.59 o 
  -9  10   8        2.12        0.80      1.45 o 
  -8  10   8       92.69       68.02      3.99 o 
  -7  10   8       62.33       57.39      4.84 o 
  -6  10   8       10.56       14.94      2.39 o 
  -5  10   8       10.35        9.74      2.89 o 
  -4  10   8        2.20        7.88      2.92 o 
  -3  10   8        1.91        8.32      2.77 o 
  -2  10   8       25.04       31.38      3.90 o 
  -1  10   8      113.27      124.27     12.49 o 
   0  10   8       65.49       58.69      6.47 o 
   1  10   8       64.04       72.57      4.99 o 
   2  10   8        5.06        5.05      1.80 o 
   3  10   8        7.55        6.94      2.36 o 
   4  10   8        7.12        4.58      2.57 o 
  -8  11   8        0.64        3.13      1.74 o 
  -7  11   8       56.00       65.22      6.85 o 
  -6  11   8       67.78       51.73      3.69 o 
  -5  11   8       29.58       27.75      4.31 o 
  -4  11   8        1.39        4.90      2.16 o 
  -3  11   8       12.16       13.14      2.48 o 
  -2  11   8       41.09       45.11      4.07 o 
  -1  11   8      185.34      198.40     12.67 o 
   0  11   8       41.20       37.52      3.66 o 
   1  11   8       32.09       33.80      5.52 o 
   2  11   8        8.24        7.14      3.54 o 
   3  11   8        0.99        1.39      0.94 o 
  -6  12   8       41.07       33.15      4.78 o 
  -5  12   8        6.19        5.08      1.98 o 
  -4  12   8        1.75        4.19      1.74 o 
  -3  12   8      104.24      119.99     11.51 o 
  -2  12   8        4.72        2.83      1.62 o 
  -1  12   8       58.28       58.34      6.20 o 
   0  12   8        0.50        6.91      2.57 o 
   1  12   8        0.00        0.86      1.86 o 
 -13   0   9      576.36      594.05    141.13 o 
 -11   0   9      119.54      106.62      7.88 o 
  -9   0   9     1446.05     1411.35     39.74 o 
  -7   0   9       13.00       15.85      2.30 o 
  -5   0   9       19.90       13.85      1.86 o 
  -3   0   9      202.63      227.55     29.98 o 
  -1   0   9       82.81       94.45      2.12 o 
   1   0   9       63.20       65.03      9.30 o 
   3   0   9        2.19        1.76      0.52 o 
   5   0   9       13.69        9.14      1.28 o 
   7   0   9      136.82      175.74      9.12 o 
 -14   1   9        1.73        3.02      1.63 o 
 -13   1   9       33.44       30.10      5.71 o 
 -12   1   9       19.54       20.41      4.10 o 
 -11   1   9       23.02       28.05      2.69 o 
 -10   1   9      206.76      195.98      5.69 o 
  -9   1   9     1043.09     1028.88     41.54 o 
  -8   1   9       85.93       93.10     10.50 o 
  -7   1   9     1745.81     1727.28     65.79 o 
  -6   1   9        0.02        5.96      1.46 o 
  -5   1   9       22.22       22.21      1.94 o 
  -4   1   9        3.51        6.21      0.86 o 
  -3   1   9       49.87       56.90      4.08 o 
  -2   1   9       14.93       12.26      0.89 o 
  -1   1   9        4.37        3.36      1.10 o 
   0   1   9      137.53      107.57      3.51 o 
   1   1   9        4.60        2.58      1.33 o 
   2   1   9      449.29      433.18      6.91 o 
   3   1   9      252.58      236.95     16.33 o 
   4   1   9       10.82       11.24      1.27 o 
   5   1   9      216.55      213.19      7.95 o 
   6   1   9        3.44        5.16      1.51 o 
   7   1   9       53.88       61.46      4.43 o 
   8   1   9       26.72       22.63      3.11 o 
 -14   2   9       43.19       42.02      4.18 o 
 -13   2   9      131.32      142.93    233.54 o 
 -12   2   9       12.13       19.84      6.21 o 
 -11   2   9      140.31      142.50     10.92 o 
 -10   2   9       18.81       20.72      2.33 o 
  -9   2   9       27.38       27.60      2.17 o 
  -8   2   9     1555.32     1506.23     29.74 o 
  -7   2   9      325.84      316.29      6.56 o 
  -6   2   9       11.63        8.20      2.45 o 
  -5   2   9      192.90      172.23      3.20 o 
  -4   2   9      263.61      257.23      3.62 o 
  -3   2   9       50.44       58.34      3.06 o 
  -2   2   9      118.60      120.15      3.73 o 
  -1   2   9       58.11       49.91      3.03 o 
   0   2   9      324.39      278.32      7.60 o 
   1   2   9      311.25      340.37      9.08 o 
   2   2   9      404.02      371.12      7.12 o 
   3   2   9        0.18        3.54      0.80 o 
   4   2   9       40.28       43.28      3.45 o 
   5   2   9       48.22       47.57      4.15 o 
   6   2   9       72.58       70.39      6.08 o 
   7   2   9       16.04       12.12      1.61 o 
   8   2   9        0.32        2.59      1.00 o 
 -14   3   9       37.54       37.68     11.01 o 
 -13   3   9       24.86       20.65      2.97 o 
 -12   3   9        8.90       12.05      3.62 o 
 -11   3   9       67.56       65.39     10.47 o 
 -10   3   9        1.01        1.10      1.28 o 
  -9   3   9       65.18       76.36      4.80 o 
  -8   3   9      133.60      130.87      5.76 o 
  -7   3   9      532.56      498.60      9.93 o 
  -6   3   9      779.94      786.44     24.49 o 
  -5   3   9      144.81      147.50      5.15 o 
  -4   3   9        6.10        3.75      0.70 o 
  -3   3   9        6.78        7.77      1.54 o 
  -2   3   9       71.16       50.94      4.95 o 
  -1   3   9      246.55      243.04      6.68 o 
   0   3   9     1316.44     1259.94     31.73 o 
   1   3   9       12.48        9.12      1.23 o 
   2   3   9      151.59      150.67      7.94 o 
   3   3   9      186.10      180.57      8.92 o 
   4   3   9       91.53       96.98      5.30 o 
   5   3   9        5.11        5.56      2.06 o 
   6   3   9       31.37       27.65      2.15 o 
   7   3   9       11.20        5.79      1.04 o 
   8   3   9        0.17        4.33      2.98 o 
 -14   4   9        5.27        6.87      2.26 o 
 -13   4   9       14.79       13.50      3.09 o 
 -12   4   9       10.20       12.45      1.95 o 
 -11   4   9       83.84       90.94      4.70 o 
 -10   4   9        1.38        3.28      1.59 o 
  -9   4   9        3.28        5.30      1.40 o 
  -8   4   9        5.52        6.96      1.20 o 
  -7   4   9        5.52        9.33      2.10 o 
  -6   4   9       93.55       96.92      6.51 o 
  -5   4   9     1480.57     1392.85     42.70 o 
  -4   4   9       43.23       43.13      1.96 o 
  -3   4   9       15.63       16.86      3.47 o 
  -2   4   9     1390.79     1425.13     38.28 o 
  -1   4   9      576.24      611.11     15.72 o 
   0   4   9      589.68      508.63      7.88 o 
   1   4   9        1.56        2.40      0.67 o 
   2   4   9       23.17       27.28      1.76 o 
   3   4   9       14.49       14.35      1.42 o 
   4   4   9       45.80       44.24      3.98 o 
   5   4   9       24.94       21.60      2.40 o 
   6   4   9       93.61      101.11      7.00 o 
   7   4   9       35.69       34.26      3.62 o 
   8   4   9       15.14       12.49      2.00 o 
 -13   5   9        6.55        7.18      1.87 o 
 -12   5   9       51.39       52.80      3.44 o 
 -11   5   9       17.97       20.62      2.35 o 
 -10   5   9        0.07        4.46      1.56 o 
  -9   5   9       36.80       38.44      2.08 o 
  -8   5   9        4.43        3.83      1.83 o 
  -7   5   9       48.36       43.04      3.37 o 
  -6   5   9      110.77      114.91      4.48 o 
  -5   5   9      134.82      135.68      7.04 o 
  -4   5   9       20.60       20.74      1.65 o 
  -3   5   9     1694.27     1664.66     35.38 o 
  -2   5   9       30.80       33.67      2.09 o 
  -1   5   9       21.43       24.51      1.99 o 
   0   5   9       81.96       67.33      4.32 o 
   1   5   9        2.21        4.53      1.00 o 
   2   5   9        1.37        3.62      0.94 o 
   3   5   9       11.65        9.63      1.13 o 
   4   5   9        0.46        2.40      2.04 o 
   5   5   9       17.53       19.08      2.84 o 
   6   5   9        0.98        1.79      0.70 o 
   7   5   9        1.69        3.35      1.70 o 
 -13   6   9        5.29        7.99      2.11 o 
 -12   6   9       60.24       63.12      2.79 o 
 -11   6   9       59.14       53.15      3.10 o 
 -10   6   9       40.79       39.40      3.84 o 
  -9   6   9        6.84       10.55      2.02 o 
  -8   6   9       22.98       18.16      6.61 o 
  -7   6   9      281.44      262.62     12.98 o 
  -6   6   9       18.01       19.72      2.39 o 
  -5   6   9       30.68       30.45      2.25 o 
  -4   6   9       88.86       82.58      2.46 o 
  -3   6   9      380.85      366.42      8.51 o 
  -2   6   9      456.27      458.24     20.00 o 
  -1   6   9       92.64       82.32      3.13 o 
   0   6   9       21.50       23.86      1.40 o 
   1   6   9       52.86       52.39      3.65 o 
   2   6   9       63.21       59.20      8.69 o 
   3   6   9        1.87        1.86      0.80 o 
   4   6   9        0.86        3.56      2.05 o 
   5   6   9       19.22       16.59      1.74 o 
   6   6   9       20.64       20.18      2.27 o 
   7   6   9       44.36       43.65      3.73 o 
 -12   7   9        4.00        6.43      1.57 o 
 -11   7   9       46.75       46.88      3.34 o 
 -10   7   9        4.50        6.11      1.66 o 
  -9   7   9       36.55       22.84      7.68 o 
  -8   7   9      131.40      157.08     10.33 o 
  -7   7   9      106.06      103.37      4.81 o 
  -6   7   9        0.62        5.70      2.30 o 
  -5   7   9       93.07       84.30      2.92 o 
  -4   7   9      702.05      708.78     12.94 o 
  -3   7   9      202.99      197.66      6.02 o 
  -2   7   9       54.62       59.26      2.39 o 
  -1   7   9       11.08        8.86      1.49 o 
   0   7   9       20.12       13.40      1.44 o 
   1   7   9        0.39        3.03      1.09 o 
   2   7   9       27.57       21.15      2.98 o 
   3   7   9        1.69        2.33      0.71 o 
   4   7   9        1.21        2.13      0.77 o 
   5   7   9       13.56       15.71      1.74 o 
   6   7   9       15.81       17.91      2.27 o 
 -11   8   9       28.40       27.04      5.28 o 
 -10   8   9       57.08       47.65      8.06 o 
  -9   8   9       15.09       18.75      3.16 o 
  -8   8   9        9.29       10.18      3.66 o 
  -7   8   9        0.14        2.34      1.24 o 
  -6   8   9      107.74      113.12     12.21 o 
  -5   8   9       12.98       10.54      1.68 o 
  -4   8   9        2.28        5.78      1.10 o 
  -3   8   9       25.23       22.10      1.40 o 
  -2   8   9       83.77       82.74      3.26 o 
  -1   8   9       27.90       25.55      2.63 o 
   0   8   9       16.63       15.48      1.55 o 
   1   8   9        3.11        3.78      0.82 o 
   2   8   9       32.56       30.60      2.75 o 
   3   8   9       24.39       20.89      3.01 o 
   4   8   9        1.37        2.19      0.70 o 
   5   8   9       61.02       57.27      3.75 o 
 -10   9   9        2.56        9.36      2.51 o 
  -9   9   9      173.17      178.94      6.14 o 
  -8   9   9      165.10      196.68     12.67 o 
  -7   9   9        1.86        2.75      2.13 o 
  -6   9   9       14.81       19.39      2.05 o 
  -5   9   9       27.40       25.70      7.16 o 
  -4   9   9        3.27        3.13      1.07 o 
  -3   9   9      404.73      416.79     29.51 o 
  -2   9   9       13.21       13.50      4.77 o 
  -1   9   9      179.68      167.95     11.51 o 
   0   9   9      143.41      125.10      8.71 o 
   1   9   9       34.26       30.17      2.89 o 
   2   9   9        2.88        3.39      1.80 o 
   3   9   9        5.47        3.72      1.51 o 
   4   9   9        7.80       10.69      2.98 o 
  -9  10   9        0.90        4.69      2.10 o 
  -8  10   9      121.68      135.55     12.84 o 
  -7  10   9       57.62       74.87      4.75 o 
  -6  10   9      142.83      148.40      9.86 o 
  -5  10   9       93.91      106.20      7.59 o 
  -4  10   9       62.53       65.10      4.52 o 
  -3  10   9        0.78        3.22      1.83 o 
  -2  10   9       48.06       46.50      3.90 o 
  -1  10   9      153.03      157.82      8.47 o 
   0  10   9        0.07        1.30      1.45 o 
   1  10   9      131.66      113.62     17.15 o 
   2  10   9        9.62        8.33      2.16 o 
   3  10   9       27.21       25.60      3.69 o 
  -7  11   9       37.24       51.66      5.43 o 
  -6  11   9        5.01        6.11      1.45 o 
  -5  11   9       71.88       85.97      8.47 o 
  -4  11   9        0.01        3.16      2.45 o 
  -3  11   9       26.76       27.93      4.90 o 
  -2  11   9       24.96       24.15      4.49 o 
  -1  11   9       60.07       58.13      3.66 o 
   0  11   9       74.12       71.33      7.29 o 
   1  11   9      102.48       87.04     15.06 o 
  -4  12   9      104.15      105.64      9.54 o 
  -3  12   9       12.45        9.39      2.92 o 
  -2  12   9       34.87       27.90      5.31 o 
 -14   0  10       57.43       54.00      5.88 o 
 -12   0  10       48.34       41.57      4.07 o 
 -10   0  10     1086.19     1182.48    217.29 o 
  -8   0  10      617.98      663.92     29.02 o 
  -6   0  10      108.69      103.76      4.02 o 
  -4   0  10      145.27      127.30      4.68 o 
  -2   0  10     1260.59     1211.03     39.38 o 
   0   0  10      186.12      158.16     17.51 o 
   2   0  10      103.73       86.01      5.11 o 
   4   0  10      122.52      123.48      5.23 o 
   6   0  10       55.27       57.33     10.07 o 
 -14   1  10       30.05       34.36      8.61 o 
 -13   1  10       28.39       35.60      5.80 o 
 -12   1  10        1.43        4.02      2.41 o 
 -11   1  10      112.16      105.91      6.59 o 
 -10   1  10      733.90      735.98     40.21 o 
  -9   1  10        0.08        4.22      1.42 o 
  -8   1  10       37.14       36.15      5.24 o 
  -7   1  10      399.75      371.48      8.94 o 
  -6   1  10      243.85      228.27      4.89 o 
  -5   1  10        5.27        6.37      1.20 o 
  -4   1  10      709.96      688.43     19.39 o 
  -3   1  10       26.41       26.61      1.29 o 
  -2   1  10        4.06        4.45      0.47 o 
  -1   1  10        5.88        6.12      1.48 o 
   0   1  10       53.84       54.60      5.21 o 
   1   1  10       18.30       15.60      1.74 o 
   2   1  10      150.89      158.26      6.74 o 
   3   1  10        8.13        5.75      1.05 o 
   4   1  10       33.16       38.23      2.77 o 
   5   1  10       60.82       65.06      5.10 o 
   6   1  10       90.65       93.33      5.69 o 
   7   1  10      125.59      134.09      9.99 o 
 -14   2  10        0.03        2.47      1.77 o 
 -13   2  10      125.84      127.98     10.32 o 
 -12   2  10        2.02        4.32      1.76 o 
 -11   2  10      497.95      468.67     26.02 o 
 -10   2  10        0.80        1.88      1.36 o 
  -9   2  10      127.16      129.57      4.34 o 
  -8   2  10        0.81        5.13      1.86 o 
  -7   2  10      352.50      360.18     21.18 o 
  -6   2  10       78.29       78.37      7.59 o 
  -5   2  10       30.58       31.81      2.16 o 
  -4   2  10      308.66      293.40      6.84 o 
  -3   2  10       55.55       51.43      2.52 o 
  -2   2  10      155.96      134.05      2.98 o 
  -1   2  10      174.83      145.79     10.08 o 
   0   2  10       93.57       89.72      3.86 o 
   1   2  10       84.49       68.59      4.09 o 
   2   2  10       31.86       36.04      6.43 o 
   3   2  10        4.79        5.25      1.09 o 
   4   2  10        0.24        3.22      0.82 o 
   5   2  10       17.63       18.70      3.34 o 
   6   2  10       20.91       21.08      2.98 o 
   7   2  10        0.36        4.01      1.76 o 
 -14   3  10        1.95        6.34      2.45 o 
 -13   3  10      128.72      129.30      4.16 o 
 -12   3  10      270.15      306.29     39.78 o 
 -11   3  10       36.26       40.43      3.40 o 
 -10   3  10       15.92       11.83      1.66 o 
  -9   3  10       28.76       32.26      1.92 o 
  -8   3  10       71.25       57.62      3.28 o 
  -7   3  10      102.93       93.13      3.59 o 
  -6   3  10        0.93        5.11      1.45 o 
  -5   3  10       43.67       35.59      2.27 o 
  -4   3  10      156.68      165.89      3.52 o 
  -3   3  10      156.73      145.64      6.65 o 
  -2   3  10       27.75       19.24      1.48 o 
  -1   3  10       38.53       37.92      3.11 o 
   0   3  10      672.51      718.87     14.79 o 
   1   3  10       60.68       53.70      3.18 o 
   2   3  10        4.12        5.34      2.36 o 
   3   3  10      139.19      161.64      4.17 o 
   4   3  10       13.02       10.86      1.51 o 
   5   3  10       34.58       44.07      5.36 o 
   6   3  10       48.51       45.28      2.95 o 
   7   3  10       79.56       76.17      5.06 o 
 -13   4  10      100.93       88.18      6.37 o 
 -12   4  10        3.89        4.89      1.58 o 
 -11   4  10       23.71       22.47      3.84 o 
 -10   4  10      119.62      127.64     18.88 o 
  -9   4  10        5.16        9.63      2.09 o 
  -8   4  10       22.23       24.21      4.12 o 
  -7   4  10       17.21       23.37      3.11 o 
  -6   4  10       58.63       55.30      3.96 o 
  -5   4  10      134.64      130.28      8.95 o 
  -4   4  10      360.31      368.88     16.22 o 
  -3   4  10        2.97        5.10      2.33 o 
  -2   4  10       38.51       54.32      2.59 o 
  -1   4  10       56.31       58.45      2.27 o 
   0   4  10      129.38       92.63      4.19 o 
   1   4  10        4.91        3.72      1.12 o 
   2   4  10       22.84       19.73      1.58 o 
   3   4  10        3.62        4.91      1.10 o 
   4   4  10       39.30       35.02      3.16 o 
   5   4  10       46.23       52.69      5.19 o 
   6   4  10       38.09       30.88      3.56 o 
   7   4  10       43.45       51.03      5.88 o 
 -13   5  10      191.07      161.88     26.56 o 
 -12   5  10        3.38        2.81      1.37 o 
 -11   5  10      110.96      135.17     11.54 o 
 -10   5  10      144.83      167.57     12.77 o 
  -9   5  10       37.01       43.21      3.71 o 
  -8   5  10       56.68       61.70      3.78 o 
  -7   5  10       71.64       77.68     11.46 o 
  -6   5  10      329.42      344.09     16.98 o 
  -5   5  10        5.28        5.61      1.40 o 
  -4   5  10      141.05      143.95      4.32 o 
  -3   5  10      206.92      220.69      6.16 o 
  -2   5  10       25.32       27.29      1.66 o 
  -1   5  10      813.01      787.91     19.70 o 
   0   5  10        0.08        3.38      1.30 o 
   1   5  10      160.58      139.04      5.71 o 
   2   5  10       77.09       72.85      5.04 o 
   3   5  10        7.21        8.36      1.18 o 
   4   5  10        6.79        5.08      1.15 o 
   5   5  10       18.85       16.42      1.98 o 
   6   5  10        3.25        2.65      1.21 o 
 -12   6  10       31.64       31.43      6.88 o 
 -11   6  10       13.62       15.00      2.09 o 
 -10   6  10        5.55        9.42      3.01 o 
  -9   6  10       48.67       53.32      6.11 o 
  -8   6  10       85.02       87.60      4.43 o 
  -7   6  10        8.92        9.51      2.24 o 
  -6   6  10       90.46       95.13      5.25 o 
  -5   6  10        2.95        7.93      1.80 o 
  -4   6  10       62.30       62.64      3.84 o 
  -3   6  10        5.59        4.33      1.16 o 
  -2   6  10      543.39      570.80     10.62 o 
  -1   6  10        0.49        1.14      0.87 o 
   0   6  10        0.91        3.12      2.10 o 
   1   6  10       27.15       17.24      2.20 o 
   2   6  10       47.42       49.12      4.99 o 
   3   6  10        0.15        3.26      0.87 o 
   4   6  10       55.65       51.34      5.87 o 
   5   6  10       27.35       27.45      3.16 o 
   6   6  10       80.49       79.10      5.79 o 
 -12   7  10       66.06       48.89      7.56 o 
 -11   7  10       34.26       36.31      4.66 o 
 -10   7  10      138.48      156.25     10.69 o 
  -9   7  10       79.84       87.21      6.02 o 
  -8   7  10        0.11        5.82      2.77 o 
  -7   7  10       57.94       61.21      9.54 o 
  -6   7  10        0.29        1.13      3.19 o 
  -5   7  10      493.53      538.61     10.06 o 
  -4   7  10      586.92      609.35     23.75 o 
  -3   7  10       39.58       39.98      3.66 o 
  -2   7  10       30.37       26.37      3.46 o 
  -1   7  10        2.96        1.77      1.12 o 
   0   7  10      197.63      186.99      6.49 o 
   1   7  10       18.34       19.69      1.64 o 
   2   7  10        1.37        3.27      0.99 o 
   3   7  10       31.40       30.60      2.21 o 
   4   7  10        4.15        4.15      1.25 o 
   5   7  10        9.19       11.86      2.09 o 
 -11   8  10       34.00       45.61      5.17 o 
 -10   8  10       70.55       70.92      7.53 o 
  -9   8  10      141.83      148.25     10.04 o 
  -8   8  10        1.80        1.45      1.24 o 
  -7   8  10       10.58       14.92      1.87 o 
  -6   8  10        0.65        5.27      1.23 o 
  -5   8  10      156.50      158.13      6.94 o 
  -4   8  10        5.37        7.04      1.27 o 
  -3   8  10        2.47        6.09      0.99 o 
  -2   8  10       34.00       26.97      2.91 o 
  -1   8  10       24.09       23.42      1.69 o 
   0   8  10      136.51      133.88      7.57 o 
   1   8  10        6.32        4.58      1.23 o 
   2   8  10       29.76       32.39      9.02 o 
   3   8  10        0.90        2.01      0.90 o 
   4   8  10        2.86        3.19      0.91 o 
 -10   9  10        8.18        7.82      2.66 o 
  -9   9  10       10.42        8.15      2.51 o 
  -8   9  10       18.42       15.14      5.31 o 
  -7   9  10       78.09       78.20     38.32 o 
  -6   9  10      320.19      325.03     13.97 o 
  -5   9  10        0.14        3.28      1.16 o 
  -4   9  10       10.52       13.48      2.26 o 
  -3   9  10       56.36       53.14      5.11 o 
  -2   9  10       90.30       83.05      5.28 o 
  -1   9  10       33.72       40.21      2.47 o 
   0   9  10        8.42        5.42      1.17 o 
   1   9  10       11.64        7.09      2.54 o 
   2   9  10       42.53       45.55      8.62 o 
   3   9  10       35.65       27.46      6.49 o 
  -8  10  10        0.02        2.95      2.01 o 
  -7  10  10        0.00        8.80      2.77 o 
  -6  10  10        0.09        4.34      1.98 o 
  -5  10  10       14.86       11.96      3.42 o 
  -4  10  10       15.42       12.96      3.28 o 
  -3  10  10        8.43        9.59      2.45 o 
  -2  10  10        6.56        6.67      2.42 o 
  -1  10  10       27.20       25.09      4.55 o 
   0  10  10       28.28       31.91      3.90 o 
   1  10  10       29.97       20.61      5.61 o 
  -6  11  10        3.30        7.41      2.83 o 
  -5  11  10       35.65       29.23      4.64 o 
  -4  11  10       54.38       51.78      5.31 o 
  -3  11  10       11.84        7.53      2.45 o 
  -2  11  10       20.01        8.35      2.63 o 
  -1  11  10       43.26       36.34      5.93 o 
 -13   0  11       26.29       21.88      4.96 o 
 -11   0  11       63.06       66.75      7.44 o 
  -9   0  11       66.31       58.61      5.55 o 
  -7   0  11        5.53        5.82      1.36 o 
  -5   0  11      228.00      184.71     32.81 o 
  -3   0  11     1515.32     1372.22     27.00 o 
  -1   0  11       13.15       11.07      2.30 o 
   1   0  11       44.41       48.42      3.87 o 
   3   0  11       81.70       75.79      5.58 o 
   5   0  11      130.79      160.47     10.51 o 
 -13   1  11        3.79        5.67      2.95 o 
 -12   1  11      169.45      175.72      9.70 o 
 -11   1  11        5.37       10.33      2.46 o 
 -10   1  11       10.81       15.02      4.04 o 
  -9   1  11      109.48       99.73      5.31 o 
  -8   1  11      276.83      280.37      7.13 o 
  -7   1  11      228.90      225.01      7.44 o 
  -6   1  11       11.64       13.86      1.47 o 
  -5   1  11      639.41      639.40     30.42 o 
  -4   1  11       86.41       75.54      3.49 o 
  -3   1  11      138.01      143.35      4.11 o 
  -2   1  11      126.44      115.45     11.52 o 
  -1   1  11       33.57       26.33      4.43 o 
   0   1  11       28.48       25.50      3.54 o 
   1   1  11      121.67      114.56      5.55 o 
   2   1  11      248.89      257.06      5.88 o 
   3   1  11      150.19      157.96      7.07 o 
   4   1  11       35.96       33.74      2.34 o 
   5   1  11        3.27        6.12      1.47 o 
   6   1  11       10.68        6.10      1.44 o 
 -13   2  11       10.21        8.85      2.55 o 
 -12   2  11        0.59       -0.42      1.34 o 
 -11   2  11        6.46        4.22      2.58 o 
 -10   2  11       61.10       53.03      5.19 o 
  -9   2  11       71.71       88.55     10.44 o 
  -8   2  11        4.39        4.32      1.23 o 
  -7   2  11      195.87      189.35      4.99 o 
  -6   2  11      168.45      142.11      4.88 o 
  -5   2  11       42.98       43.30      2.16 o 
  -4   2  11        0.01        4.02      0.83 o 
  -3   2  11      585.50      578.18     10.10 o 
  -2   2  11       92.87       64.60      2.57 o 
  -1   2  11       20.04       12.78      2.45 o 
   0   2  11       17.34       19.96      2.30 o 
   1   2  11       70.62       69.14      4.17 o 
   2   2  11        0.06        2.71      0.86 o 
   3   2  11       93.29      103.15      4.99 o 
   4   2  11      136.63      122.81     11.90 o 
   5   2  11       68.50       71.08      2.69 o 
   6   2  11       23.29       33.98      3.87 o 
 -13   3  11        1.10        4.31      1.77 o 
 -12   3  11      452.37      436.41     25.36 o 
 -11   3  11        2.57        6.26      1.94 o 
 -10   3  11       11.71       11.32      1.86 o 
  -9   3  11       63.56       62.48      3.42 o 
  -8   3  11       18.26       16.20      1.54 o 
  -7   3  11      208.17      191.80      7.41 o 
  -6   3  11        5.75        5.74      1.90 o 
  -5   3  11       94.35      106.01      7.05 o 
  -4   3  11       24.65       26.69      2.46 o 
  -3   3  11       75.03       70.54      3.70 o 
  -2   3  11       15.84       18.15      2.02 o 
  -1   3  11       44.00       29.12      1.48 o 
   0   3  11        0.50        4.37      2.34 o 
   1   3  11        7.77        4.05      0.94 o 
   2   3  11       81.71       94.90      6.80 o 
   3   3  11      286.27      283.82     19.16 o 
   4   3  11       14.56       13.79      2.02 o 
   5   3  11       50.23       58.73      2.59 o 
   6   3  11       92.99       94.35      6.03 o 
 -13   4  11       63.94       51.21      4.80 o 
 -12   4  11      349.27      358.45      8.96 o 
 -11   4  11       32.49       34.55      7.45 o 
 -10   4  11       64.36       54.37      4.81 o 
  -9   4  11       91.61       82.67      6.11 o 
  -8   4  11        6.53        8.89      2.48 o 
  -7   4  11        0.11        1.24      1.24 o 
  -6   4  11        2.83        7.89      2.97 o 
  -5   4  11       56.81       58.44      2.47 o 
  -4   4  11       14.41       11.90      1.48 o 
  -3   4  11       62.51       65.85      2.99 o 
  -2   4  11       70.15       64.48      2.76 o 
  -1   4  11       56.16       52.23      2.21 o 
   0   4  11        4.12        6.63      2.79 o 
   1   4  11       42.79       33.87      2.58 o 
   2   4  11       13.26       16.55      1.77 o 
   3   4  11      222.82      231.28      7.03 o 
   4   4  11       71.49       80.29      4.55 o 
   5   4  11        3.79        3.22      1.00 o 
 -12   5  11        5.39        6.17      2.24 o 
 -11   5  11       51.31       73.81      4.40 o 
 -10   5  11       20.29       18.22      3.01 o 
  -9   5  11       25.79       20.49      3.04 o 
  -8   5  11        7.24        5.14      1.92 o 
  -7   5  11        0.08        5.99      2.51 o 
  -6   5  11       37.64       39.15      6.80 o 
  -5   5  11        1.18        2.95      1.69 o 
  -4   5  11      119.52      136.62      5.07 o 
  -3   5  11       30.07       32.03      2.13 o 
  -2   5  11      442.92      452.45     15.08 o 
  -1   5  11       19.02       17.64      1.19 o 
   0   5  11        6.85       13.53      1.52 o 
   1   5  11        4.07        7.46      1.97 o 
   2   5  11      124.80      127.46      7.52 o 
   3   5  11       86.70       86.81      4.90 o 
   4   5  11      258.53      269.67      8.05 o 
   5   5  11      131.54      126.27     15.30 o 
 -12   6  11       64.52       55.71      5.82 o 
 -11   6  11       42.04       37.64      4.96 o 
 -10   6  11      135.30      166.73     11.01 o 
  -9   6  11      210.80      238.51     11.75 o 
  -8   6  11        5.54        8.00      2.66 o 
  -7   6  11       25.72       25.96      2.47 o 
  -6   6  11        5.82        7.46      2.03 o 
  -5   6  11       63.66       67.25      3.56 o 
  -4   6  11      153.04      151.72     18.21 o 
  -3   6  11        0.43        2.25      1.04 o 
  -2   6  11       14.94       15.67      1.41 o 
  -1   6  11       20.02       23.21      5.85 o 
   0   6  11       22.62       27.03      1.99 o 
   1   6  11      146.39      144.40     10.79 o 
   2   6  11      173.17      175.27      7.72 o 
   3   6  11      122.89      128.48      7.80 o 
   4   6  11        2.93        4.83      1.75 o 
 -11   7  11       17.45        7.35      3.01 o 
 -10   7  11       83.07      117.65      5.37 o 
  -9   7  11       12.38       13.46      2.92 o 
  -8   7  11       89.77       87.88      3.85 o 
  -7   7  11        1.62        3.02      1.29 o 
  -6   7  11      142.90      151.05      9.05 o 
  -5   7  11       31.64       34.91      2.29 o 
  -4   7  11        3.58        6.02      1.96 o 
  -3   7  11      133.08      122.73      5.54 o 
  -2   7  11       53.87       54.94      4.65 o 
  -1   7  11        4.52        6.28      1.25 o 
   0   7  11       15.50       14.61      1.50 o 
   1   7  11        1.83        2.56      0.95 o 
   2   7  11       42.50       44.65      5.38 o 
   3   7  11        3.71        2.53      0.73 o 
   4   7  11       96.54       93.46      5.53 o 
 -10   8  11        2.72        2.89      1.89 o 
  -9   8  11       27.74       33.21      4.13 o 
  -8   8  11       38.91       47.35      6.41 o 
  -7   8  11       46.61       49.23      9.84 o 
  -6   8  11       29.36       33.79      1.80 o 
  -5   8  11       73.61       76.33      4.09 o 
  -4   8  11       87.30       75.75      7.30 o 
  -3   8  11      155.68      151.03      4.48 o 
  -2   8  11        0.91        2.94      0.95 o 
  -1   8  11        0.16        3.63      1.17 o 
   0   8  11       36.55       36.51      2.64 o 
   1   8  11       29.72       43.20      8.97 o 
   2   8  11        6.86        4.87      1.10 o 
   3   8  11        3.73        3.76      0.86 o 
  -9   9  11       41.69       41.48      7.20 o 
  -8   9  11       21.41       31.47      8.21 o 
  -7   9  11        5.76        6.26      1.59 o 
  -6   9  11      426.43      419.18      8.37 o 
  -5   9  11        2.45        3.18      1.30 o 
  -4   9  11      194.88      190.51     25.81 o 
  -3   9  11       20.00       20.03      5.98 o 
  -2   9  11       47.79       35.23      5.37 o 
  -1   9  11       76.26       77.97      7.88 o 
   0   9  11        9.67        6.23      1.42 o 
   1   9  11        1.40        3.81      2.69 o 
  -6  10  11      181.57      182.78     15.50 o 
  -5  10  11        3.39        2.16      1.36 o 
  -4  10  11        2.02        6.17      1.92 o 
  -3  10  11       13.72        7.62      2.16 o 
  -2  10  11       19.44       20.16      3.01 o 
  -1  10  11        0.41        2.07      1.62 o 
 -12   0  12       31.98       37.14      6.17 o 
 -10   0  12       34.06       31.83      3.78 o 
  -8   0  12        0.03        1.68      1.06 o 
  -6   0  12       10.57       10.81      5.21 o 
  -4   0  12      157.35      154.99      7.62 o 
  -2   0  12       15.69       15.14      2.92 o 
   0   0  12        1.35        8.00      2.80 o 
   2   0  12       74.56       75.85      7.97 o 
   4   0  12       64.09       71.33      3.87 o 
 -13   1  12       38.19       24.00      2.60 o 
 -12   1  12      105.08       98.75      7.01 o 
 -11   1  12       28.41       27.98      3.01 o 
 -10   1  12      126.90      143.43     10.02 o 
  -9   1  12        8.19        7.19      1.39 o 
  -8   1  12        1.23        3.20      1.21 o 
  -7   1  12       53.51       40.80      2.78 o 
  -6   1  12       13.29       13.26      2.15 o 
  -5   1  12      309.59      308.21      6.48 o 
  -4   1  12       50.67       30.71      7.43 o 
  -3   1  12        0.18        1.61      1.31 o 
  -2   1  12        4.17        6.79      1.98 o 
  -1   1  12       15.07       16.16      2.01 o 
   0   1  12        0.17        6.19      2.26 o 
   1   1  12       14.86       20.00      3.96 o 
   2   1  12       54.27       59.03      4.59 o 
   3   1  12       20.64       18.69      2.35 o 
   4   1  12        0.03        7.02      1.93 o 
   5   1  12       66.15       66.87      4.52 o 
 -13   2  12       83.97       85.54     12.74 o 
 -12   2  12      161.54      160.93     21.58 o 
 -11   2  12       52.65       53.10      3.22 o 
 -10   2  12      113.53      106.04      5.52 o 
  -9   2  12      123.18      108.95     14.47 o 
  -8   2  12        1.93        2.72      1.45 o 
  -7   2  12       14.52       11.93      1.83 o 
  -6   2  12      202.07      202.34      8.48 o 
  -5   2  12      160.78      149.06      8.63 o 
  -4   2  12       41.06       44.62      5.24 o 
  -3   2  12       50.51       45.53      2.79 o 
  -2   2  12        3.33        2.12      1.03 o 
  -1   2  12       47.84       54.47      5.30 o 
   0   2  12        7.92        8.51      1.98 o 
   1   2  12       22.76       28.41      9.83 o 
   2   2  12       13.29       16.38      3.87 o 
   3   2  12       69.59       69.54      3.88 o 
   4   2  12        0.39        4.79      1.48 o 
   5   2  12       60.26       67.55      4.59 o 
 -12   3  12       47.72       49.63      5.73 o 
 -11   3  12       28.00       26.45      5.46 o 
 -10   3  12       31.42       25.71      2.83 o 
  -9   3  12       55.82       46.79     14.17 o 
  -8   3  12      213.24      208.63     12.52 o 
  -7   3  12      467.04      461.01     12.38 o 
  -6   3  12        2.92        7.91      2.49 o 
  -5   3  12       20.44       16.83      2.09 o 
  -4   3  12      110.57      120.79     10.64 o 
  -3   3  12        8.95       10.52      1.44 o 
  -2   3  12        3.35        3.45      1.06 o 
  -1   3  12       35.23       26.62      2.66 o 
   0   3  12       87.59       88.62      4.24 o 
   1   3  12        0.01        2.13      1.89 o 
   2   3  12       27.99       22.47      4.43 o 
   3   3  12       10.11        8.96      1.74 o 
   4   3  12      227.85      233.38     14.98 o 
 -12   4  12      220.47      226.75     18.96 o 
 -11   4  12      124.88      112.17     14.97 o 
 -10   4  12        7.55       10.04      2.36 o 
  -9   4  12      247.54      215.99     22.06 o 
  -8   4  12        2.03        3.45      1.89 o 
  -7   4  12        8.28        9.48      3.87 o 
  -6   4  12        8.73        9.35      2.48 o 
  -5   4  12       53.27       58.15      2.86 o 
  -4   4  12       23.92       23.69      2.08 o 
  -3   4  12        5.46        8.55      1.82 o 
  -2   4  12        2.48        5.02      1.57 o 
  -1   4  12        9.63       11.18      1.22 o 
   0   4  12       55.86       55.15      4.04 o 
   1   4  12       15.74       15.10      2.10 o 
   2   4  12       11.73        9.73      1.28 o 
   3   4  12        8.63        8.00      1.86 o 
   4   4  12       78.81       76.30      5.40 o 
 -11   5  12       95.84      107.91     10.54 o 
 -10   5  12       44.03       31.09      5.76 o 
  -9   5  12        1.16        5.31      2.27 o 
  -8   5  12      125.26      127.46      7.00 o 
  -7   5  12       33.51       28.47      5.09 o 
  -6   5  12       17.20       17.24      5.64 o 
  -5   5  12        4.21        4.70      3.04 o 
  -4   5  12       20.73       18.50      5.92 o 
  -3   5  12        8.62       15.43      1.65 o 
  -2   5  12        4.11        5.83      1.13 o 
  -1   5  12      123.45      111.24      6.44 o 
   0   5  12        4.36        4.52      1.13 o 
   1   5  12       34.20       29.80      2.08 o 
   2   5  12      109.18      102.23      6.57 o 
   3   5  12      110.58      102.10      7.13 o 
   4   5  12      190.43      217.94     17.23 o 
 -11   6  12        1.68        4.52      2.18 o 
 -10   6  12      157.56      159.09     14.91 o 
  -9   6  12        1.98        3.63      1.92 o 
  -8   6  12       18.45       17.33      2.33 o 
  -7   6  12        2.36        4.80      1.81 o 
  -6   6  12        2.87        5.34      1.29 o 
  -5   6  12       36.10       39.61      3.11 o 
  -4   6  12       15.35       15.85      2.73 o 
  -3   6  12       34.25       30.31      2.14 o 
  -2   6  12       66.60       60.32      4.86 o 
  -1   6  12        4.81        4.52      1.56 o 
   0   6  12       36.77       40.36      3.80 o 
   1   6  12       26.51       24.55      3.02 o 
   2   6  12       51.42       44.21      3.64 o 
   3   6  12        0.07        2.87      2.30 o 
 -10   7  12       80.23       94.21      8.74 o 
  -9   7  12       11.75        8.30      2.95 o 
  -8   7  12        2.66        3.77      2.01 o 
  -7   7  12       24.80       27.59      3.24 o 
  -6   7  12        8.74        8.59      1.35 o 
  -5   7  12       10.90       11.07      1.40 o 
  -4   7  12      205.46      223.09      6.39 o 
  -3   7  12       12.85       15.87      1.99 o 
  -2   7  12       11.26       11.22      2.06 o 
  -1   7  12        0.06        1.23      0.80 o 
   0   7  12        0.00        3.49      1.15 o 
   1   7  12       72.19       74.96      4.77 o 
   2   7  12      127.95      130.57     10.61 o 
  -9   8  12       72.89       64.16     10.75 o 
  -8   8  12        6.84       11.36      2.10 o 
  -7   8  12       10.16        8.00      1.64 o 
  -6   8  12        1.81        3.57      1.21 o 
  -5   8  12       40.23       33.43      3.22 o 
  -4   8  12      158.39      161.36      3.48 o 
  -3   8  12        4.69        8.00      2.04 o 
  -2   8  12       69.99       69.56      2.57 o 
  -1   8  12        0.24        2.74      1.27 o 
   0   8  12      575.74      616.81     49.90 o 
   1   8  12        1.34        2.35      0.78 o 
  -7   9  12       12.29       12.76      2.49 o 
  -6   9  12       43.30       36.07      3.65 o 
  -5   9  12       27.19       22.28      3.15 o 
  -4   9  12       27.53       32.47      5.03 o 
  -3   9  12        7.73        8.18      2.42 o 
  -2   9  12      272.88      269.85     22.09 o 
  -1   9  12       18.85       10.27      2.78 o 
 -11   0  13      487.33      421.14     28.56 o 
  -9   0  13       17.80       18.72      2.21 o 
  -7   0  13       18.47       25.92      3.99 o 
  -5   0  13       57.45       47.44      3.93 o 
  -3   0  13       40.94       37.32      4.64 o 
  -1   0  13       14.83       16.36      2.51 o 
   1   0  13       81.80       82.46      5.52 o 
   3   0  13       24.44       24.33      5.82 o 
 -12   1  13       15.69       20.16      3.04 o 
 -11   1  13        0.30        0.65      1.45 o 
 -10   1  13        4.23        7.11      2.04 o 
  -9   1  13       27.22       22.76      3.93 o 
  -8   1  13       37.78       39.71      4.16 o 
  -7   1  13       10.84       14.05      1.74 o 
  -6   1  13       41.97       44.27      9.49 o 
  -5   1  13       24.64       26.62      2.78 o 
  -4   1  13       11.35       14.38      3.78 o 
  -3   1  13        4.95       14.96      3.06 o 
  -2   1  13        7.67        8.61      2.91 o 
  -1   1  13      149.36      171.38     11.95 o 
   0   1  13       64.15       83.01      6.35 o 
   1   1  13      126.42      169.22     11.18 o 
   2   1  13       46.66       48.21      3.19 o 
   3   1  13        0.25        4.87      1.39 o 
 -12   2  13        0.33        4.66      2.13 o 
 -11   2  13       89.56       82.43      8.47 o 
 -10   2  13        9.68        7.32      2.33 o 
  -9   2  13        3.36        6.14      2.57 o 
  -8   2  13        6.08        4.49      2.04 o 
  -7   2  13        2.85        7.25      1.67 o 
  -6   2  13      213.67      205.02      8.19 o 
  -5   2  13        0.57        1.72      1.46 o 
  -4   2  13       42.77       42.29      3.64 o 
  -3   2  13        4.20        6.53      2.21 o 
  -2   2  13      128.94      137.84      7.82 o 
  -1   2  13      123.69      152.85     11.26 o 
   0   2  13       63.98       80.35      4.07 o 
   1   2  13       24.11       26.58      3.52 o 
   2   2  13      105.28      117.42      8.74 o 
   3   2  13       95.05       86.95      7.07 o 
 -12   3  13       74.85       46.06     12.22 o 
 -11   3  13        1.31       -0.06      1.56 o 
 -10   3  13       19.56       15.09      3.25 o 
  -9   3  13       15.29       15.76      3.04 o 
  -8   3  13        3.08        6.31      1.82 o 
  -7   3  13       82.38       74.55      4.62 o 
  -6   3  13       59.33       58.22      5.45 o 
  -5   3  13      124.95      133.71      5.79 o 
  -4   3  13        3.04        4.79      1.25 o 
  -3   3  13       85.52       87.60      6.46 o 
  -2   3  13        0.04        4.67      2.60 o 
  -1   3  13        3.26        8.15      2.42 o 
   0   3  13        5.20       10.63      3.04 o 
   1   3  13       22.04       15.91      3.13 o 
   2   3  13        5.23       12.75      2.89 o 
   3   3  13        8.79        9.35      2.24 o 
 -11   4  13        3.37        2.77      1.83 o 
 -10   4  13       16.44       12.37      3.19 o 
  -9   4  13        6.49        6.11      2.10 o 
  -8   4  13       20.95       23.19      2.52 o 
  -7   4  13      336.48      359.51     27.19 o 
  -6   4  13       34.93       43.83      5.70 o 
  -5   4  13        0.43        2.62      1.03 o 
  -4   4  13       45.50       48.74      4.94 o 
  -3   4  13      150.41      157.92      9.55 o 
  -2   4  13       19.12       25.80      5.76 o 
  -1   4  13        0.14        3.92      1.88 o 
   0   4  13        7.14        3.84      1.98 o 
   1   4  13       18.57       15.14      5.11 o 
   2   4  13        8.31        6.73      1.66 o 
   3   4  13       13.06       12.51      2.59 o 
 -10   5  13       93.12       64.57      6.73 o 
  -9   5  13        4.35        5.35      1.70 o 
  -8   5  13       35.16       27.90      3.84 o 
  -7   5  13       30.43       50.45      5.37 o 
  -6   5  13      101.11       94.75      5.05 o 
  -5   5  13      351.11      386.70     16.70 o 
  -4   5  13       64.08       67.27      6.04 o 
  -3   5  13        3.24        5.49      1.27 o 
  -2   5  13      102.91       99.16      3.40 o 
  -1   5  13       15.84       16.48      2.78 o 
   0   5  13        2.24        5.29      2.22 o 
   1   5  13        2.44        2.80      1.18 o 
   2   5  13        5.31        3.34      1.71 o 
 -10   6  13       16.09       16.59      3.04 o 
  -9   6  13       48.88       47.65      3.83 o 
  -8   6  13        1.11        1.61      1.51 o 
  -7   6  13        2.08        4.63      1.62 o 
  -6   6  13      290.50      336.68     11.76 o 
  -5   6  13        5.09        5.88      2.55 o 
  -4   6  13       29.79       23.27      3.12 o 
  -3   6  13       95.11      106.07      4.27 o 
  -2   6  13        8.84        7.65      1.13 o 
  -1   6  13        4.48        4.09      1.33 o 
   0   6  13       29.61       28.20      3.37 o 
   1   6  13       12.44        7.17      2.05 o 
  -8   7  13        6.19        9.96      1.83 o 
  -7   7  13        1.83        4.83      1.21 o 
  -6   7  13      157.38      154.06     14.09 o 
  -5   7  13      110.09      108.60      6.23 o 
  -4   7  13      156.48      158.24      3.28 o 
  -3   7  13       10.99       14.36      1.84 o 
  -2   7  13       11.81        6.47      1.39 o 
  -1   7  13        2.65        3.94      1.80 o 
   0   7  13        2.32        2.67      1.09 o 
  -7   8  13        0.00        2.42      1.16 o 
  -6   8  13        1.23        3.21      1.73 o 
  -5   8  13        5.85        3.66      1.23 o 
  -4   8  13        3.94        7.13      1.84 o 
  -3   8  13      187.90      189.26     11.15 o 
  -2   8  13        2.13        3.52      1.36 o 
  -8   0  14       35.84       35.81      4.13 o 
  -6   0  14        0.58        2.60      2.51 o 
  -4   0  14      167.34      212.84     13.46 o 
  -2   0  14      362.95      410.89     73.93 o 
   0   0  14      550.06      671.24     11.34 o 
   2   0  14      108.39       96.75     13.64 o 
  -8   1  14        0.01        4.15      2.24 o 
  -7   1  14       17.09       14.53      1.97 o 
  -6   1  14       60.15       64.72      4.41 o 
  -5   1  14       39.51       42.99      4.23 o 
  -4   1  14       67.10      112.40     15.35 o 
  -3   1  14       27.84       40.90      3.14 o 
  -2   1  14       49.90       48.86      3.66 o 
  -1   1  14       49.96       59.80      3.78 o 
   0   1  14       51.64       55.89     10.20 o 
   1   1  14       33.77       32.64      3.56 o 
   2   1  14      173.08      168.20     10.81 o 
 -11   2  14        5.54        6.49      2.51 o 
 -10   2  14        1.56        2.30      1.39 o 
  -8   2  14        5.64        9.46      1.92 o 
  -7   2  14       17.99       22.64      3.35 o 
  -6   2  14       38.56       42.13      5.65 o 
  -5   2  14        2.68        8.47      2.42 o 
  -4   2  14       24.66       29.97      3.04 o 
  -3   2  14        3.74        6.89      2.86 o 
  -2   2  14        7.79        5.83      4.53 o 
  -1   2  14        0.41        6.13      1.84 o 
   0   2  14       62.78       65.83      4.24 o 
   1   2  14        4.97        4.84      1.60 o 
 -10   3  14        1.83        3.45      2.13 o 
  -9   3  14       50.60       53.47      4.12 o 
  -8   3  14       35.71       48.53      5.80 o 
  -7   3  14       26.95       31.77      8.18 o 
  -6   3  14       15.21       22.90      6.04 o 
  -5   3  14        1.86        5.61      1.63 o 
  -4   3  14       12.86       11.73      8.30 o 
  -3   3  14      212.49      203.29     20.26 o 
  -2   3  14       67.38       89.46      5.25 o 
  -1   3  14        3.12        8.89      3.22 o 
   0   3  14        1.22        3.13      1.56 o 
   1   3  14       19.23       15.06      2.60 o 
 -10   4  14        1.10        7.73      2.86 o 
  -9   4  14        3.27        9.83      2.26 o 
  -8   4  14      136.16      128.21      3.19 o 
  -7   4  14      131.47      145.20      4.17 o 
  -6   4  14        6.10        7.31      1.51 o 
  -5   4  14        3.43        6.29      1.44 o 
  -4   4  14       46.96       62.36      3.85 o 
  -3   4  14       35.48       46.47      3.20 o 
  -2   4  14       24.80       33.02      4.32 o 
  -1   4  14       31.28       31.59      3.44 o 
   0   4  14      125.83      123.24      8.33 o 
   1   4  14        3.79        2.80      1.39 o 
  -9   5  14        1.77        3.14      1.07 o 
  -8   5  14       10.79        6.90      1.45 o 
  -7   5  14       95.27      108.66      6.09 o 
  -6   5  14       47.85       53.80      2.54 o 
  -5   5  14      135.14      144.97      3.92 o 
  -4   5  14       29.88       27.65      3.04 o 
  -3   5  14        4.55        9.02      2.20 o 
  -2   5  14       16.69       13.21      3.23 o 
  -1   5  14       24.90       22.67      3.24 o 
   0   5  14       27.48       26.94      5.99 o 
  -8   6  14      101.01      102.15      8.85 o 
  -7   6  14       10.61        8.18      3.57 o 
  -6   6  14       47.55       48.10      3.81 o 
  -5   6  14       12.26        8.32      1.56 o 
  -4   6  14       59.74       68.96      4.07 o 
  -3   6  14        5.62        8.46      3.30 o 
  -2   6  14        0.73        5.01      2.03 o 
  -5   7  14      217.14      225.43     10.88 o 
  -9   0  15        2.26       11.37      4.16 o 
  -7   0  15        4.01        8.71      3.10 o 
  -5   0  15        3.91        8.00      2.83 o 
  -3   0  15        7.23       10.48      2.89 o 
  -1   0  15        2.95        2.21      2.42 o 
  -9   1  15       58.95       72.06      5.33 o 
  -8   1  15        0.32        2.03      3.37 o 
  -7   1  15        7.07       10.24      2.39 o 
  -6   1  15       22.22       21.77      5.34 o 
  -5   1  15        0.46        4.39      2.00 o 
  -4   1  15       33.05       40.09      4.90 o 
  -3   1  15       46.37       50.87      7.47 o 
  -2   1  15      124.34      142.73     10.16 o 
  -1   1  15        1.27        3.43      1.87 o 
  -9   2  15      103.11      124.54      8.03 o 
  -8   2  15        9.16        9.45      2.12 o 
  -7   2  15        0.25        2.85      1.82 o 
  -6   2  15        4.06        6.65      2.55 o 
  -5   2  15       28.46       40.72      6.46 o 
  -4   2  15      229.84      295.81     16.37 o 
  -3   2  15       42.87       47.60      5.12 o 
  -2   2  15      149.73      160.86     17.01 o 
  -1   2  15        9.45        6.03      1.85 o 
  -8   3  15       62.05       63.25      4.70 o 
  -7   3  15        0.04        3.16      1.75 o 
  -6   3  15        8.34       13.38      2.49 o 
  -5   3  15      110.90      131.37     11.75 o 
  -4   3  15        0.00        8.28      2.62 o 
  -3   3  15      172.39      183.28     12.11 o 
  -2   3  15      374.96      429.22     34.67 o 
  -7   4  15       10.44        4.55      1.60 o 
  -6   4  15        0.02        3.59      1.63 o 
  -5   4  15        0.59        2.77      1.60 o 
  -4   4  15      253.43      294.25     17.07 o 
  -3   4  15       19.87       15.55      6.80 o 
  -2   4  15        9.33       14.04      3.00 o 
  -5   5  15        0.07        4.20      3.26 o 
                                                 
